# Supplementary material for: Genome-Wide Identification of the TIFY Gene Family in Brassiceae and Its Potential Association with Heavy Metal Stress in Rapeseed
Source: Plants (Basel). 2022 Feb 28;11(5):667. doi: 10.3390/plants11050667 (PMC8912736; doi:10.3390/plants11050667)
Supplement: Supplementary file 1 [file plants-11-00667-s001.zip]

Archive with 10 entries (10 files):
- Figure S1. Collinearity analysis of TIFY family genes among A. thaliana and five Brassiceae species.pdf
- Figure S2. Protein motifs identified in different B. napus TIFY proteins through MEME motif searching.pdf
- Figure S3. Predicted cis-elements in BnTIFY promoters.pdf
- Table S1. Pfam results of TIFY family genes identified from A. thaliana and Brassiceae species.xls
- Table S2.  Features of TIFY family genes identified from A. thaliana and five Brassiceae species.xls
- Table S3. The orthologous TIFY gene pairs among A. thaliana and five Brassiceae species.xlsx
- Table S4. B. napus ZS11 tissues and organs used in this study.xlsx
- Table S5. The relative expression values of BnTIFYs by RNA-Seq analysis under As3+ and Cd2+ treatment.xls
- Table S6. The detailed information of cis-acting analysis among TIFY family genes in B. napus.xlsx
- Table S7. Primers used to qRT-PCR analysis in this study.xlsx
