# Supplementary material for: Genome-Wide Identification of the TIFY Gene Family in Brassiceae and Its Potential Association with Heavy Metal Stress in Rapeseed
Source: Plants (Basel). 2022 Feb 28;11(5):667. doi: 10.3390/plants11050667 (PMC8912736; doi:10.3390/plants11050667)
Supplement: Supplementary file 1 [file plants-11-00667-s001.zip › Table S1. Pfam results of TIFY family genes identified from A. thaliana and Brassiceae species.xls]

## Sheet: Sheet1
Table S1. Pfam results of TIFY family genes identified from A. thaliana and Brassiceae species
seq id	alignment start	alignment end	envelope start	envelope end	hmm acc	hmm name	hmm start	hmm end	hmm length	bit score	Individual E-value	Conditional E-value	database significant	outcompeted	clan
AT1G17380	93	125	93	126	PF06200.14	tify	1	33	34	56.64	1.1e-15	1.2e-19	1	0
AT1G17380	182	206	182	206	PF09425.10	CCT_2	2	26	26	41.67	7.7e-11	8.6e-15	1	0	CL0281
AT1G19180	122	154	121	154	PF06200.14	tify	2	34	34	57.05	8.1e-16	9.1e-20	1	0
AT1G19180	202	227	202	227	PF09425.10	CCT_2	1	26	26	54.09	1e-14	1.1e-18	1	0	CL0281
AT1G30135	41	73	40	73	PF06200.14	tify	2	34	34	45.27	3.9e-12	4.4e-16	1	0
AT1G30135	104	127	102	128	PF09425.10	CCT_2	3	25	26	29.67	4.4e-07	4.9e-11	1	0	CL0281
AT1G48500	143	175	142	175	PF06200.14	tify	2	34	34	55.6	2.3e-15	2.6e-19	1	0
AT1G48500	259	284	259	284	PF09425.10	CCT_2	1	26	26	47.18	1.5e-12	1.6e-16	1	0	CL0281
AT1G51600	147	189	147	190	PF06203.14	CCT	1	43	44	55.8	3.4e-15	7.6e-19	1	0	CL0281
AT1G51600	223	258	223	259	PF00320.27	GATA	1	34	36	48.04	6.5e-13	1.5e-16	1	0	CL0167
AT1G51600	79	111	78	111	PF06200.14	tify	2	34	34	42.94	2.1e-11	4.7e-15	1	0
AT1G51600	147	169	146	170	PF09425.10	CCT_2	4	25	26	26.42	4.5e-06	1e-09	1	1	CL0281
AT1G70700	116	147	114	147	PF06200.14	tify	3	34	34	55.43	2.6e-15	2.9e-19	1	0
AT1G70700	220	244	220	245	PF09425.10	CCT_2	1	25	26	47.01	1.7e-12	1.8e-16	1	0	CL0281
AT1G72450	102	133	101	134	PF06200.14	tify	2	33	34	57.1	7.8e-16	8.8e-20	1	0
AT1G72450	186	210	186	210	PF09425.10	CCT_2	2	26	26	41.71	7.5e-11	8.4e-15	1	0	CL0281
AT1G74950	115	147	114	147	PF06200.14	tify	2	34	34	61.24	4e-17	4.4e-21	1	0
AT1G74950	204	229	204	229	PF09425.10	CCT_2	1	26	26	54.95	5.4e-15	6.1e-19	1	0	CL0281
AT2G34600	56	88	55	88	PF06200.14	tify	2	34	34	45.98	2.4e-12	1.3e-16	1	0
AT3G17860	175	206	174	206	PF06200.14	tify	3	34	34	64.73	3.2e-18	3.6e-22	1	0
AT3G17860	302	326	302	326	PF09425.10	CCT_2	1	25	26	47.74	9.7e-13	1.1e-16	1	0	CL0281
AT3G21175	219	255	219	256	PF00320.27	GATA	1	35	36	57.02	1e-15	2.3e-19	1	0	CL0167
AT3G21175	143	185	143	186	PF06203.14	CCT	1	43	44	55.39	4.6e-15	1e-18	1	0	CL0281
AT3G21175	77	107	75	107	PF06200.14	tify	4	34	34	45.95	2.4e-12	5.4e-16	1	0
AT3G21175	143	165	142	166	PF09425.10	CCT_2	4	25	26	27.09	2.8e-06	6.3e-10	1	1	CL0281
AT3G43440	41	72	40	73	PF06200.14	tify	2	33	34	46.68	1.4e-12	1.6e-16	1	0
AT3G43440	129	159	128	159	PF06200.14	tify	4	34	34	46.45	1.7e-12	1.9e-16	1	0
AT3G43440	101	120	101	122	PF09425.10	CCT_2	1	20	26	35.24	7.9e-09	8.8e-13	1	0	CL0281
AT3G43440	197	222	197	222	PF09425.10	CCT_2	1	26	26	43.3	2.4e-11	2.7e-15	1	0	CL0281
AT4G14713	156	184	152	184	PF06200.14	tify	6	34	34	53.81	8.4e-15	9.3e-19	1	0
AT4G14713	232	254	232	255	PF09425.10	CCT_2	1	23	26	32.59	5.3e-08	6e-12	1	0	CL0281
AT4G14720	157	185	155	185	PF06200.14	tify	6	34	34	55.24	3e-15	3.3e-19	1	0
AT4G14720	233	259	233	261	PF09425.10	CCT_2	1	24	26	39.72	3.1e-10	3.5e-14	1	0	CL0281
AT4G24470	146	188	146	189	PF06203.14	CCT	1	43	44	53.06	2.4e-14	4.1e-18	1	0	CL0281
AT4G24470	214	250	214	251	PF00320.27	GATA	1	35	36	48.15	6e-13	1e-16	1	0	CL0167
AT4G24470	79	111	78	111	PF06200.14	tify	2	34	34	45.77	2.7e-12	4.6e-16	1	0
AT4G32570	234	266	233	266	PF06200.14	tify	2	34	34	53.49	1.1e-14	5.9e-19	1	0
AT5G13220	168	193	168	193	PF09425.10	CCT_2	1	26	26	52.98	2.2e-14	2.5e-18	1	0	CL0281
AT5G13220	103	131	100	131	PF06200.14	tify	5	34	34	39.16	3.2e-10	3.5e-14	1	0
AT5G20900	55	85	53	85	PF06200.14	tify	4	34	34	53.24	1.3e-14	1.4e-18	1	0
AT5G20900	139	163	139	164	PF09425.10	CCT_2	1	25	26	50.54	1.3e-13	1.5e-17	1	0	CL0281
BniB002184-PA	4	49	3	50	PF02268.16	TFIIA_gamma_N	2	47	48	78.04	3.8e-22	1.1e-25	1	0
BniB002184-PA	58	91	58	98	PF02751.14	TFIIA_gamma_C	1	35	45	53.79	1.6e-14	4.4e-18	1	0
BniB002184-PA	291	327	291	328	PF00320.27	GATA	1	35	36	50.32	1.3e-13	3.5e-17	1	0	CL0167
BniB002184-PA	223	265	223	266	PF06203.14	CCT	1	43	44	49.01	4.5e-13	1.3e-16	1	0	CL0281
BniB002184-PA	160	192	159	192	PF06200.14	tify	2	34	34	43.96	1e-11	2.8e-15	1	0
BniB002957-PA	208	233	208	233	PF09425.10	CCT_2	1	26	26	54.92	5.5e-15	6.2e-19	1	0	CL0281
BniB002957-PA	119	150	119	150	PF06200.14	tify	1	32	34	50.89	6.8e-14	7.6e-18	1	0
BniB014507-PA	59	90	58	91	PF06200.14	tify	2	33	34	51.05	6.1e-14	6.8e-18	1	0
BniB014507-PA	144	167	144	168	PF09425.10	CCT_2	2	25	26	40.56	1.7e-10	1.9e-14	1	0	CL0281
BniB015328-PA	99	130	98	131	PF06200.14	tify	2	33	34	55.34	2.8e-15	3.1e-19	1	0
BniB015328-PA	177	201	177	201	PF09425.10	CCT_2	2	26	26	41.76	7.2e-11	8.1e-15	1	0	CL0281
BniB015588-PA	118	151	118	151	PF06200.14	tify	1	34	34	62.13	2.1e-17	3.5e-21	1	0
BniB015588-PA	199	224	199	224	PF09425.10	CCT_2	1	26	26	49.09	3.7e-13	6.2e-17	1	0	CL0281
BniB015588-PA	295	356	283	357	PF07859.13	Abhydrolase_3	153	210	211	28.76	1e-06	1.7e-10	1	0	CL0028
BniB015670-PA	227	258	225	258	PF06200.14	tify	3	34	34	52.02	3.1e-14	1.7e-18	1	0
BniB025922-PA	119	152	119	152	PF06200.14	tify	1	34	34	63.52	7.7e-18	8.6e-22	1	0
BniB025922-PA	223	248	223	248	PF09425.10	CCT_2	1	26	26	49.67	2.4e-13	2.7e-17	1	0	CL0281
BniB025966-PA	88	117	86	118	PF06200.14	tify	4	33	34	53.39	1.1e-14	1.3e-18	1	0
BniB025966-PA	171	195	171	195	PF09425.10	CCT_2	2	26	26	41.76	7.3e-11	8.1e-15	1	0	CL0281
BniB037084-PA	127	158	125	158	PF06200.14	tify	3	34	34	55.32	2.8e-15	3.2e-19	1	0
BniB037084-PA	235	259	235	260	PF09425.10	CCT_2	1	25	26	47.46	1.2e-12	1.3e-16	1	0	CL0281
BniB048064-PA	39	71	38	71	PF06200.14	tify	2	34	34	46.95	1.2e-12	1.3e-16	1	0
BniB048064-PA	102	125	99	126	PF09425.10	CCT_2	3	25	26	27.34	2.3e-06	2.6e-10	1	0	CL0281
BniB003107-PA	134	176	134	177	PF06203.14	CCT	1	43	44	56.45	2.1e-15	4.8e-19	1	0	CL0281
BniB003107-PA	210	245	210	247	PF00320.27	GATA	1	34	36	55.27	3.6e-15	8e-19	1	0	CL0167
BniB003107-PA	71	100	68	100	PF06200.14	tify	5	34	34	42.44	3e-11	6.7e-15	1	0
BniB003107-PA	134	156	133	157	PF09425.10	CCT_2	4	25	26	27.26	2.5e-06	5.5e-10	1	1	CL0281
BniB020209-PA	31	62	29	62	PF06200.14	tify	3	34	34	45.53	3.3e-12	1.8e-16	1	0
BniB048842-PA	141	172	140	172	PF06200.14	tify	3	34	34	64.84	3e-18	3.3e-22	1	0
BniB048842-PA	253	277	253	277	PF09425.10	CCT_2	1	25	26	48.04	7.9e-13	8.8e-17	1	0	CL0281
BniB010350-PA	30	62	29	62	PF06200.14	tify	2	34	34	44.09	9.1e-12	5.1e-16	1	0
BniB024049-PA	87	117	86	117	PF06200.14	tify	4	34	34	50.31	1e-13	1.2e-17	1	0
BniB024049-PA	173	197	173	198	PF09425.10	CCT_2	1	25	26	50.2	1.7e-13	1.8e-17	1	0	CL0281
BniB024050-PA	61	91	60	91	PF06200.14	tify	4	34	34	50.47	9.3e-14	1e-17	1	0
BniB024050-PA	147	166	147	167	PF09425.10	CCT_2	1	20	26	39.37	4e-10	4.5e-14	1	0	CL0281
BniB004123-PA	123	150	119	151	PF06200.14	tify	6	33	34	54.54	5e-15	5.6e-19	1	0
BniB004123-PA	228	252	228	253	PF09425.10	CCT_2	1	25	26	48.2	7e-13	7.8e-17	1	0	CL0281
BniB008525-PA	355	509	355	509	PF03079.14	ARD	1	157	157	220.48	1.2e-65	3.4e-69	1	0	CL0029
BniB008525-PA	155	185	152	185	PF06200.14	tify	4	34	34	58.35	3.2e-16	8.9e-20	1	0
BniB008525-PA	437	494	432	503	PF07883.11	Cupin_2	11	64	71	29.28	5.2e-07	1.5e-10	1	1	CL0029
BniB008525-PA	233	261	233	262	PF09425.10	CCT_2	1	25	26	25.18	1.1e-05	3.1e-09	1	0	CL0281
BniB008525-PA	436	493	430	505	PF02311.19	AraC_binding	15	67	136	22.41	8.9e-05	2.5e-08	1	1	CL0029
BniB009264-PA	220	251	218	251	PF06200.14	tify	3	34	34	53.38	1.1e-14	6.4e-19	1	0
BniB013284-PA	150	192	150	193	PF06203.14	CCT	1	43	44	55.11	5.6e-15	9.4e-19	1	0	CL0281
BniB013284-PA	218	254	218	255	PF00320.27	GATA	1	35	36	46.71	1.7e-12	2.8e-16	1	0	CL0167
BniB013284-PA	83	115	82	115	PF06200.14	tify	2	34	34	46.1	2.2e-12	3.6e-16	1	0
BniB016059-PA	116	148	115	148	PF06200.14	tify	2	34	34	58.58	2.7e-16	3e-20	1	0
BniB016059-PA	206	231	206	231	PF09425.10	CCT_2	1	26	26	54.1	1e-14	1.1e-18	1	0	CL0281
BniB016143-PA	185	209	185	209	PF09425.10	CCT_2	2	26	26	41.72	7.4e-11	8.3e-15	1	0	CL0281
BniB016143-PA	104	133	101	134	PF06200.14	tify	4	33	34	32	5.5e-08	6.1e-12	1	0
BniB023850-PA	165	189	165	189	PF09425.10	CCT_2	1	25	26	48.67	5e-13	5.6e-17	1	0	CL0281
BniB023850-PA	101	128	98	129	PF06200.14	tify	5	33	34	40.28	1.4e-10	1.6e-14	1	0
BniB013916-PA	319	345	316	346	PF01535.20	PPR	4	30	31	21.42	0.00019	9.8e-08	1	0	CL0020
BniB013916-PA	417	442	417	443	PF01535.20	PPR	5	30	31	13.31	0.075	3.8e-05	1	0	CL0020
BniB013916-PA	445	474	444	474	PF01535.20	PPR	2	31	31	9.45	1.3	0.00064	1	0	CL0020
BniB013916-PA	519	542	518	544	PF01535.20	PPR	6	29	31	10.48	0.6	0.0003	1	0	CL0020
BniB013916-PA	546	572	545	573	PF01535.20	PPR	2	28	31	19.29	0.00093	4.7e-07	1	1	CL0020
BniB013916-PA	618	643	615	644	PF01535.20	PPR	4	29	31	17.23	0.0042	2.1e-06	1	0	CL0020
BniB013916-PA	646	674	646	676	PF01535.20	PPR	1	29	31	22.12	0.00012	5.8e-08	1	0	CL0020
BniB013916-PA	719	745	717	746	PF01535.20	PPR	4	30	31	19.98	0.00056	2.8e-07	1	1	CL0020
BniB013916-PA	748	775	747	777	PF01535.20	PPR	2	29	31	23.6	3.9e-05	2e-08	1	1	CL0020
BniB013916-PA	783	810	782	811	PF01535.20	PPR	2	29	31	17.53	0.0034	1.7e-06	1	1	CL0020
BniB013916-PA	819	841	818	844	PF01535.20	PPR	2	24	31	13.54	0.064	3.2e-05	1	0	CL0020
BniB013916-PA	543	590	542	590	PF13041.6	PPR_2	2	49	50	33.19	4.4e-08	2.2e-11	1	0	CL0020
BniB013916-PA	744	792	744	793	PF13041.6	PPR_2	1	49	50	41.05	1.6e-10	7.8e-14	1	0	CL0020
BniB013916-PA	304	343	301	348	PF13812.6	PPR_3	4	43	63	17.72	0.0028	1.4e-06	1	1	CL0020
BniB013916-PA	745	792	737	794	PF13812.6	PPR_3	14	61	63	21.61	0.00017	8.4e-08	1	1	CL0020
BniB013916-PA	103	130	100	131	PF06200.14	tify	5	33	34	39.3	2.9e-10	1.4e-13	1	0
BniB013916-PA	167	186	167	191	PF09425.10	CCT_2	1	20	26	35.73	5.6e-09	2.8e-12	1	0	CL0281
BniB038580-PA	72	102	71	102	PF06200.14	tify	4	34	34	53.19	1.3e-14	1.5e-18	1	0
BniB038580-PA	162	186	162	187	PF09425.10	CCT_2	1	25	26	50.01	1.9e-13	2.1e-17	1	0	CL0281
BniB003420-PA	142	171	138	171	PF06200.14	tify	5	34	34	54.78	4.2e-15	4.7e-19	1	0
BniB003420-PA	220	247	220	248	PF09425.10	CCT_2	1	25	26	39.15	4.7e-10	5.3e-14	1	0	CL0281
BniB014081-PA	137	179	137	180	PF06203.14	CCT	1	43	44	56.45	2.1e-15	4.8e-19	1	0	CL0281
BniB014081-PA	213	248	213	250	PF00320.27	GATA	1	34	36	55.57	2.9e-15	6.5e-19	1	0	CL0167
BniB014081-PA	72	103	70	103	PF06200.14	tify	3	34	34	41.22	7.2e-11	1.6e-14	1	0
BniB014081-PA	137	159	136	160	PF09425.10	CCT_2	4	25	26	27.27	2.5e-06	5.5e-10	1	1	CL0281
BniB035304-PA	177	208	176	208	PF06200.14	tify	3	34	34	63.38	8.6e-18	9.6e-22	1	0
BniB035304-PA	304	328	304	328	PF09425.10	CCT_2	1	25	26	48.39	6.1e-13	6.8e-17	1	0	CL0281
BniB048992-PA	147	189	147	190	PF06203.14	CCT	1	43	44	56.51	2.1e-15	3.4e-19	1	0	CL0281
BniB048992-PA	79	111	78	111	PF06200.14	tify	2	34	34	42.63	2.6e-11	4.4e-15	1	0
BniB048992-PA	147	169	146	170	PF09425.10	CCT_2	4	25	26	27.24	2.5e-06	4.2e-10	1	1	CL0281
BniB034235-PA	103	134	102	135	PF06200.14	tify	2	33	34	54.11	6.7e-15	7.5e-19	1	0
BniB034235-PA	183	207	183	207	PF09425.10	CCT_2	2	26	26	41.24	1.1e-10	1.2e-14	1	0	CL0281
BniB047222-PA	119	151	119	152	PF06200.14	tify	1	33	34	61.19	4.1e-17	4.6e-21	1	0
BniB047222-PA	203	228	203	228	PF09425.10	CCT_2	1	26	26	47.87	8.9e-13	9.9e-17	1	0	CL0281
BniB006419-PA	104	136	103	136	PF06200.14	tify	2	34	34	60.17	8.6e-17	9.6e-21	1	0
BniB006419-PA	196	221	196	221	PF09425.10	CCT_2	1	26	26	55.11	4.8e-15	5.4e-19	1	0	CL0281
BniB031843-PA	102	128	99	130	PF06200.14	tify	5	32	34	39.25	3e-10	3.3e-14	1	0
BniB031843-PA	166	183	166	183	PF09425.10	CCT_2	1	18	26	33.3	3.2e-08	3.6e-12	1	0	CL0281
BjuA003410	234	265	232	265	PF06200.14	tify	3	34	34	52.99	1.5e-14	8.4e-19	1	0
BjuA004185	148	190	148	191	PF06203.14	CCT	1	43	44	52.89	2.8e-14	4.6e-18	1	0	CL0281
BjuA004185	216	252	216	253	PF00320.27	GATA	1	35	36	46.96	1.4e-12	2.4e-16	1	0	CL0167
BjuA004185	81	113	80	113	PF06200.14	tify	2	34	34	46.12	2.1e-12	3.6e-16	1	0
BjuA005173	350	504	350	504	PF03079.14	ARD	1	157	157	219.43	2.5e-65	7.1e-69	1	0	CL0029
BjuA005173	154	184	151	184	PF06200.14	tify	4	34	34	55.24	3e-15	8.4e-19	1	0
BjuA005173	232	260	232	261	PF09425.10	CCT_2	1	25	26	32.17	7.2e-08	2e-11	1	0	CL0281
BjuA005173	432	489	427	498	PF07883.11	Cupin_2	11	64	71	29.3	5.1e-07	1.4e-10	1	1	CL0029
BjuA005173	431	488	425	500	PF02311.19	AraC_binding	15	67	136	22.42	8.8e-05	2.5e-08	1	1	CL0029
BjuA045157	177	208	176	208	PF06200.14	tify	3	34	34	63.38	8.5e-18	9.5e-22	1	0
BjuA045157	303	327	303	327	PF09425.10	CCT_2	1	25	26	40.39	1.9e-10	2.2e-14	1	0	CL0281
BjuA005572	115	147	114	147	PF06200.14	tify	2	34	34	59.08	1.9e-16	2.1e-20	1	0
BjuA005572	196	221	196	221	PF09425.10	CCT_2	1	26	26	55.02	5.2e-15	5.8e-19	1	0	CL0281
BjuA007387	120	147	116	148	PF06200.14	tify	6	33	34	53.42	1.1e-14	1.2e-18	1	0
BjuA007387	226	250	226	251	PF09425.10	CCT_2	1	25	26	44.16	1.3e-11	1.4e-15	1	0	CL0281
BjuA007483	103	134	102	135	PF06200.14	tify	2	33	34	54.97	3.6e-15	4.1e-19	1	0
BjuA007483	190	214	190	214	PF09425.10	CCT_2	2	26	26	41.68	7.7e-11	8.6e-15	1	0	CL0281
BjuA041181	103	130	100	131	PF06200.14	tify	5	33	34	40.4	1.3e-10	1.5e-14	1	0
BjuA041181	167	184	167	184	PF09425.10	CCT_2	1	18	26	35.32	7.5e-09	8.4e-13	1	0	CL0281
BjuA012341	4	49	3	50	PF02268.16	TFIIA_gamma_N	2	47	48	78.05	3.8e-22	1e-25	1	0
BjuA012341	58	101	58	101	PF02751.14	TFIIA_gamma_C	1	45	45	74.64	4.8e-21	1.3e-24	1	0
BjuA012341	247	288	247	290	PF06203.14	CCT	1	42	44	53.67	1.6e-14	4.4e-18	1	0	CL0281
BjuA012341	315	351	315	352	PF00320.27	GATA	1	35	36	49.08	3.1e-13	8.7e-17	1	0	CL0167
BjuA012341	183	215	182	215	PF06200.14	tify	2	34	34	44.27	8e-12	2.2e-15	1	0
BjuA041687	166	190	166	190	PF09425.10	CCT_2	1	25	26	44.41	1.1e-11	1.2e-15	1	0	CL0281
BjuA041687	100	127	98	129	PF06200.14	tify	3	31	34	35.17	5.6e-09	6.3e-13	1	0
BjuA018410	29	61	28	61	PF06200.14	tify	2	34	34	46.87	1.2e-12	6.9e-17	1	0
BjuA046021	174	205	173	205	PF06200.14	tify	3	34	34	60.02	9.6e-17	1.1e-20	1	0
BjuA046021	285	309	285	309	PF09425.10	CCT_2	1	25	26	48.48	5.7e-13	6.4e-17	1	0	CL0281
BjuA022138	95	124	93	125	PF06200.14	tify	4	33	34	47.92	5.8e-13	6.5e-17	1	0
BjuA022138	175	199	175	199	PF09425.10	CCT_2	2	26	26	41.72	7.4e-11	8.3e-15	1	0	CL0281
BjuA022588	85	115	84	115	PF06200.14	tify	4	34	34	57.16	7.5e-16	8.4e-20	1	0
BjuA022588	173	197	173	198	PF09425.10	CCT_2	1	25	26	50.2	1.7e-13	1.8e-17	1	0	CL0281
BjuA025820	119	152	119	152	PF06200.14	tify	1	34	34	62.22	2e-17	2.2e-21	1	0
BjuA025820	201	226	201	226	PF09425.10	CCT_2	1	26	26	49.83	2.2e-13	2.4e-17	1	0	CL0281
BjuA027037	192	217	192	217	PF09425.10	CCT_2	1	26	26	54.25	9e-15	1e-18	1	0	CL0281
BjuA027037	100	132	99	132	PF06200.14	tify	2	34	34	50.99	6.4e-14	7.1e-18	1	0
BjuA027135	56	87	54	87	PF06200.14	tify	3	34	34	59.74	1.2e-16	1.3e-20	1	0
BjuA027135	165	189	165	190	PF09425.10	CCT_2	1	25	26	45.26	5.8e-12	6.5e-16	1	0	CL0281
BjuA027422	115	146	113	146	PF06200.14	tify	3	34	34	55.56	2.4e-15	2.7e-19	1	0
BjuA027422	225	249	225	250	PF09425.10	CCT_2	1	25	26	47.53	1.1e-12	1.3e-16	1	0	CL0281
BjuA029428	115	147	115	148	PF06200.14	tify	1	33	34	58.4	3.1e-16	3.4e-20	1	0
BjuA029428	201	226	201	226	PF09425.10	CCT_2	1	26	26	53.04	2.1e-14	2.4e-18	1	0	CL0281
BjuA043408	102	134	102	135	PF06200.14	tify	1	33	34	48.16	4.9e-13	5.5e-17	1	0
BjuA043408	192	216	192	216	PF09425.10	CCT_2	2	26	26	41.67	7.7e-11	8.6e-15	1	0	CL0281
BjuA002902	150	192	150	193	PF06203.14	CCT	1	43	44	56.38	2.3e-15	3.8e-19	1	0	CL0281
BjuA002902	82	114	81	114	PF06200.14	tify	2	34	34	43.23	1.7e-11	2.8e-15	1	0
BjuA002902	150	172	149	173	PF09425.10	CCT_2	4	25	26	27.8	1.7e-06	2.8e-10	1	1	CL0281
BjuA027823	159	201	159	202	PF06203.14	CCT	1	43	44	56.28	2.4e-15	5.4e-19	1	0	CL0281
BjuA027823	235	270	235	272	PF00320.27	GATA	1	34	36	55.11	4e-15	9e-19	1	0	CL0167
BjuA027823	71	93	69	94	PF06200.14	tify	4	26	34	29.56	3.2e-07	7.1e-11	1	0
BjuA027823	159	181	158	182	PF09425.10	CCT_2	4	25	26	27.12	2.8e-06	6.1e-10	1	1	CL0281
BjuA027831	140	168	136	168	PF06200.14	tify	6	34	34	53.78	8.6e-15	9.6e-19	1	0
BjuA027831	220	247	220	248	PF09425.10	CCT_2	1	25	26	37.44	1.6e-09	1.8e-13	1	0	CL0281
BjuA028936	230	261	228	261	PF06200.14	tify	3	34	34	53.14	1.4e-14	7.6e-19	1	0
BjuA030507	101	130	98	131	PF06200.14	tify	4	33	34	53.75	8.7e-15	9.8e-19	1	0
BjuA030507	184	208	184	208	PF09425.10	CCT_2	2	26	26	41.7	7.6e-11	8.4e-15	1	0	CL0281
BjuA030800	115	148	115	148	PF06200.14	tify	1	34	34	61.53	3.2e-17	3.6e-21	1	0
BjuA030800	206	231	206	231	PF09425.10	CCT_2	1	26	26	49.78	2.2e-13	2.5e-17	1	0	CL0281
BjuA001107	150	180	148	181	PF06200.14	tify	3	33	34	56.93	8.9e-16	9.9e-20	1	0
BjuA001107	249	265	249	265	PF09425.10	CCT_2	2	18	26	26.64	3.9e-06	4.3e-10	1	0	CL0281
BjuA034780	39	70	38	71	PF06200.14	tify	2	33	34	54.39	5.5e-15	6.2e-19	1	0
BjuA034780	104	127	102	128	PF09425.10	CCT_2	3	25	26	24.3	2.1e-05	2.3e-09	1	0	CL0281
BjuA039324	167	191	167	191	PF09425.10	CCT_2	1	25	26	50.77	1.1e-13	1.2e-17	1	0	CL0281
BjuA039324	103	130	100	131	PF06200.14	tify	5	33	34	42.76	2.4e-11	2.7e-15	1	0
BjuA047148	156	180	156	181	PF09425.10	CCT_2	1	25	26	50.08	1.8e-13	2e-17	1	0	CL0281
BjuA047148	68	98	66	98	PF06200.14	tify	4	34	34	50.1	1.2e-13	1.4e-17	1	0
BjuB003896	149	189	147	190	PF06203.14	CCT	3	43	44	51.62	6.9e-14	7.7e-18	1	0	CL0281
BjuB003896	79	111	78	111	PF06200.14	tify	2	34	34	42.44	3e-11	3.4e-15	1	0
BjuB007213	177	208	176	208	PF06200.14	tify	3	34	34	63.38	8.6e-18	9.6e-22	1	0
BjuB007213	304	328	304	328	PF09425.10	CCT_2	1	25	26	48.39	6.1e-13	6.8e-17	1	0	CL0281
BjuB007915	1058	1236	1057	1236	PF00689.21	Cation_ATPase_C	2	182	182	158.81	1.1e-46	6.3e-50	1	0
BjuB007915	663	987	662	987	PF00702.26	Hydrolase	2	210	210	69.63	4.3e-19	2.4e-22	1	0	CL0137
BjuB007915	722	800	711	801	PF13246.6	Cation_ATPase	11	90	91	56.01	3.1e-15	1.7e-18	1	1	CL0137
BjuB007915	336	378	335	379	PF12515.8	CaATP_NAI	2	44	45	55.33	3.5e-15	2e-18	1	0
BjuB007915	449	516	446	516	PF00690.26	Cation_ATPase_N	4	69	69	55.18	4.2e-15	2.3e-18	1	0
BjuB007915	213	248	213	250	PF00320.27	GATA	1	34	36	53.01	1.8e-14	1e-17	1	0	CL0167
BjuB007915	137	179	137	180	PF06203.14	CCT	1	43	44	53.82	1.4e-14	7.9e-18	1	0	CL0281
BjuB007915	521	644	510	646	PF00122.20	E1-E2_ATPase	81	179	181	47.12	1.9e-12	1e-15	1	0
BjuB007915	72	103	70	103	PF06200.14	tify	3	34	34	38.71	4.4e-10	2.5e-13	1	0
BjuB007915	137	159	136	160	PF09425.10	CCT_2	4	25	26	24.86	1.4e-05	7.8e-09	1	1	CL0281
BjuB009217	141	170	137	170	PF06200.14	tify	5	34	34	54.78	4.2e-15	4.6e-19	1	0
BjuB009217	219	246	219	247	PF09425.10	CCT_2	1	25	26	39.16	4.7e-10	5.3e-14	1	0	CL0281
BjuB002114	102	129	98	130	PF06200.14	tify	6	33	34	54.69	4.5e-15	5e-19	1	0
BjuB002114	207	231	207	232	PF09425.10	CCT_2	1	25	26	48.35	6.3e-13	7e-17	1	0	CL0281
BjuB005024	150	192	150	193	PF06203.14	CCT	1	43	44	55.11	5.6e-15	9.4e-19	1	0	CL0281
BjuB005024	218	254	218	255	PF00320.27	GATA	1	35	36	46.71	1.7e-12	2.8e-16	1	0	CL0167
BjuB005024	83	115	82	115	PF06200.14	tify	2	34	34	46.1	2.2e-12	3.6e-16	1	0
BjuB010656	189	213	189	213	PF09425.10	CCT_2	2	26	26	41.69	7.6e-11	8.5e-15	1	0	CL0281
BjuB010656	104	133	101	134	PF06200.14	tify	4	33	34	31.97	5.6e-08	6.3e-12	1	0
BjuB011370	111	143	110	143	PF06200.14	tify	2	34	34	60.93	5e-17	5.6e-21	1	0
BjuB011370	201	226	201	226	PF09425.10	CCT_2	1	26	26	54.13	9.8e-15	1.1e-18	1	0	CL0281
BjuB012321	761	1043	760	1043	PF00696.28	AA_kinase	2	241	241	165.43	1.6e-48	2.7e-52	1	0
BjuB012321	584	611	581	612	PF06200.14	tify	5	33	34	37.1	1.4e-09	2.3e-13	1	0
BjuB012321	648	671	648	675	PF09425.10	CCT_2	1	20	26	34.09	1.8e-08	3e-12	1	0	CL0281
BjuB013436	355	509	355	509	PF03079.14	ARD	1	157	157	219.25	2.9e-65	8.1e-69	1	0	CL0029
BjuB013436	155	185	152	185	PF06200.14	tify	4	34	34	58.35	3.2e-16	8.9e-20	1	0
BjuB013436	437	493	432	503	PF07883.11	Cupin_2	11	63	71	28.38	1e-06	2.8e-10	1	1	CL0029
BjuB013436	233	261	233	262	PF09425.10	CCT_2	1	25	26	25.18	1.1e-05	3.1e-09	1	0	CL0281
BjuB013436	436	493	430	505	PF02311.19	AraC_binding	15	67	136	22.67	7.4e-05	2.1e-08	1	1	CL0029
BjuB045354	221	252	219	252	PF06200.14	tify	3	34	34	53.38	1.1e-14	6.4e-19	1	0
BjuB045481	87	117	86	117	PF06200.14	tify	4	34	34	49.59	1.8e-13	2e-17	1	0
BjuB045481	252	282	251	282	PF06200.14	tify	4	34	34	50.89	6.9e-14	7.7e-18	1	0
BjuB045481	173	193	173	196	PF09425.10	CCT_2	1	21	26	41.14	1.1e-10	1.3e-14	1	0	CL0281
BjuB014771	166	190	166	190	PF09425.10	CCT_2	1	25	26	43.6	1.9e-11	2.1e-15	1	0	CL0281
BjuB014771	102	128	99	130	PF06200.14	tify	5	32	34	39.11	3.3e-10	3.7e-14	1	0
BjuB020373	30	54	29	54	PF06200.14	tify	2	26	34	26.1	3.8e-06	2.1e-10	1	0
BjuB021388	104	136	103	136	PF06200.14	tify	2	34	34	60.17	8.6e-17	9.6e-21	1	0
BjuB021388	196	221	196	221	PF09425.10	CCT_2	1	26	26	55.11	4.8e-15	5.4e-19	1	0	CL0281
BjuB025543	174	205	173	205	PF06200.14	tify	3	34	34	64.63	3.5e-18	3.9e-22	1	0
BjuB025543	289	313	289	313	PF09425.10	CCT_2	1	25	26	48.46	5.8e-13	6.5e-17	1	0	CL0281
BjuB026135	135	177	135	178	PF06203.14	CCT	1	43	44	56.44	2.2e-15	4.8e-19	1	0	CL0281
BjuB026135	211	246	211	248	PF00320.27	GATA	1	34	36	55.27	3.6e-15	8.1e-19	1	0	CL0167
BjuB026135	72	101	69	101	PF06200.14	tify	5	34	34	42.44	3e-11	6.7e-15	1	0
BjuB026135	135	157	134	158	PF09425.10	CCT_2	4	25	26	27.26	2.5e-06	5.5e-10	1	1	CL0281
BjuB026559	31	62	29	62	PF06200.14	tify	3	34	34	45.53	3.3e-12	1.8e-16	1	0
BjuB029203	109	140	108	141	PF06200.14	tify	2	33	34	54.07	7e-15	7.8e-19	1	0
BjuB029203	189	213	189	213	PF09425.10	CCT_2	2	26	26	41.2	1.1e-10	1.2e-14	1	0	CL0281
BjuB029529	39	71	38	71	PF06200.14	tify	2	34	34	56.27	1.4e-15	1.6e-19	1	0
BjuB029529	104	127	102	128	PF09425.10	CCT_2	3	25	26	24.83	1.4e-05	1.6e-09	1	0	CL0281
BjuB029798	208	233	208	233	PF09425.10	CCT_2	1	26	26	54.92	5.5e-15	6.2e-19	1	0	CL0281
BjuB029798	119	151	119	152	PF06200.14	tify	1	33	34	49	2.7e-13	3e-17	1	0
BjuB030035	59	90	58	91	PF06200.14	tify	2	33	34	51.05	6.1e-14	6.8e-18	1	0
BjuB030035	144	167	144	168	PF09425.10	CCT_2	2	25	26	40.56	1.7e-10	1.9e-14	1	0	CL0281
BjuB030369	127	158	125	158	PF06200.14	tify	3	34	34	55.32	2.8e-15	3.2e-19	1	0
BjuB030369	235	259	235	260	PF09425.10	CCT_2	1	25	26	47.46	1.2e-12	1.3e-16	1	0	CL0281
BjuB031487	119	152	119	152	PF06200.14	tify	1	34	34	63.53	7.7e-18	8.6e-22	1	0
BjuB031487	222	247	222	247	PF09425.10	CCT_2	1	26	26	49.68	2.4e-13	2.7e-17	1	0	CL0281
BjuB032431	120	153	120	153	PF06200.14	tify	1	34	34	62.5	1.6e-17	1.8e-21	1	0
BjuB032431	221	246	221	246	PF09425.10	CCT_2	1	26	26	49.68	2.4e-13	2.7e-17	1	0	CL0281
BjuB032914	38	70	37	70	PF06200.14	tify	2	34	34	49.53	1.8e-13	1e-17	1	0
BjuB032915	39	71	38	71	PF06200.14	tify	2	34	34	49.9	1.4e-13	1.6e-17	1	0
BjuB032915	102	125	85	126	PF09425.10	CCT_2	3	25	26	28.05	1.4e-06	1.6e-10	1	0	CL0281
BjuB043343	99	130	98	131	PF06200.14	tify	2	33	34	55.34	2.8e-15	3.1e-19	1	0
BjuB043343	177	201	177	201	PF09425.10	CCT_2	2	26	26	41.76	7.2e-11	8.1e-15	1	0	CL0281
BjuB043409	118	151	118	151	PF06200.14	tify	1	34	34	62.92	1.2e-17	1.3e-21	1	0
BjuB043409	199	224	199	224	PF09425.10	CCT_2	1	26	26	49.84	2.1e-13	2.4e-17	1	0	CL0281
BjuB043544	227	258	225	258	PF06200.14	tify	3	34	34	52.02	3.1e-14	1.7e-18	1	0
BjuB035964	167	191	167	191	PF09425.10	CCT_2	1	25	26	43.64	1.9e-11	2.1e-15	1	0	CL0281
BjuB035964	103	130	100	131	PF06200.14	tify	5	33	34	42.76	2.4e-11	2.7e-15	1	0
BjuB048796	4	49	3	50	PF02268.16	TFIIA_gamma_N	2	47	48	77.84	4.4e-22	1.2e-25	1	0
BjuB048796	58	101	58	101	PF02751.14	TFIIA_gamma_C	1	45	45	74.42	5.6e-21	1.6e-24	1	0
BjuB048796	269	311	269	312	PF06203.14	CCT	1	43	44	50.22	1.9e-13	5.3e-17	1	0	CL0281
BjuB048796	337	373	337	374	PF00320.27	GATA	1	35	36	50.13	1.5e-13	4.1e-17	1	0	CL0167
BjuB048796	206	238	205	238	PF06200.14	tify	2	34	34	43.77	1.2e-11	3.2e-15	1	0
BjuO004539	150	192	150	193	PF06203.14	CCT	1	43	44	55.11	5.6e-15	9.4e-19	1	0	CL0281
BjuO004539	218	254	218	255	PF00320.27	GATA	1	35	36	46.71	1.7e-12	2.8e-16	1	0	CL0167
BjuO004539	83	115	82	115	PF06200.14	tify	2	34	34	46.1	2.2e-12	3.6e-16	1	0
BjuO008948	74	104	73	104	PF06200.14	tify	4	34	34	51.78	3.6e-14	4e-18	1	0
BjuO008948	162	186	162	187	PF09425.10	CCT_2	1	25	26	50.01	1.9e-13	2.1e-17	1	0	CL0281
Bol014725	150	180	147	180	PF06200.14	tify	4	34	34	56.16	1.5e-15	1.7e-19	1	0
Bol014725	228	256	228	257	PF09425.10	CCT_2	1	25	26	32.35	6.3e-08	7.1e-12	1	0	CL0281
Bol043451	168	192	168	192	PF09425.10	CCT_2	1	25	26	48.65	5.1e-13	5.7e-17	1	0	CL0281
Bol043451	104	131	101	132	PF06200.14	tify	5	33	34	42.75	2.4e-11	2.7e-15	1	0
Bol037853	30	61	28	61	PF06200.14	tify	3	34	34	46.46	1.7e-12	9.3e-17	1	0
Bol009774	108	138	106	139	PF06200.14	tify	3	33	34	51.79	3.6e-14	4e-18	1	0
Bol009774	207	231	207	231	PF09425.10	CCT_2	2	26	26	41.52	8.6e-11	9.6e-15	1	0	CL0281
Bol039351	115	147	114	147	PF06200.14	tify	2	34	34	59.92	1e-16	1.1e-20	1	0
Bol039351	196	221	196	221	PF09425.10	CCT_2	1	26	26	55.02	5.2e-15	5.8e-19	1	0	CL0281
Bol034876	102	133	101	134	PF06200.14	tify	2	33	34	55.09	3.3e-15	3.7e-19	1	0
Bol034876	190	214	190	214	PF09425.10	CCT_2	2	26	26	41.69	7.6e-11	8.5e-15	1	0	CL0281
Bol017893	213	244	211	244	PF06200.14	tify	3	34	34	53.48	1.1e-14	5.9e-19	1	0
Bol042168	123	165	123	166	PF06203.14	CCT	1	43	44	53.32	2e-14	3.4e-18	1	0	CL0281
Bol042168	191	227	191	228	PF00320.27	GATA	1	35	36	49.84	1.8e-13	3e-17	1	0	CL0167
Bol042168	61	93	60	93	PF06200.14	tify	2	34	34	49.43	2e-13	3.3e-17	1	0
Bol014138	81	106	80	108	PF06200.14	tify	2	27	34	34.13	1.2e-08	6.6e-13	1	0
Bol034224	166	190	166	190	PF09425.10	CCT_2	1	25	26	44.41	1.1e-11	1.2e-15	1	0	CL0281
Bol034224	100	127	98	129	PF06200.14	tify	3	31	34	35.17	5.6e-09	6.3e-13	1	0
Bol030895	177	208	176	208	PF06200.14	tify	3	34	34	63.38	8.5e-18	9.5e-22	1	0
Bol030895	303	327	303	327	PF09425.10	CCT_2	1	25	26	40.39	1.9e-10	2.2e-14	1	0	CL0281
Bol044840	333	541	333	542	PF07859.13	Abhydrolase_3	1	210	211	167.4	3.8e-49	8.6e-53	1	0	CL0028
Bol044840	122	155	122	155	PF06200.14	tify	1	34	34	61.2	4.1e-17	9.2e-21	1	0
Bol044840	223	248	223	248	PF09425.10	CCT_2	1	26	26	48.44	5.9e-13	1.3e-16	1	0	CL0281
Bol044840	312	428	310	442	PF00135.28	COesterase	90	200	512	28.86	5.4e-07	1.2e-10	1	1	CL0028
Bol029321	99	130	98	131	PF06200.14	tify	2	33	34	54	7.3e-15	8.2e-19	1	0
Bol029321	184	208	184	208	PF09425.10	CCT_2	2	26	26	41.71	7.5e-11	8.3e-15	1	0	CL0281
Bol026828	120	153	120	153	PF06200.14	tify	1	34	34	61.62	3e-17	3.4e-21	1	0
Bol026828	202	227	202	227	PF09425.10	CCT_2	1	26	26	49.82	2.2e-13	2.4e-17	1	0	CL0281
Bol018802	138	180	138	181	PF06203.14	CCT	1	43	44	56.45	2.1e-15	4.8e-19	1	0	CL0281
Bol018802	214	249	214	251	PF00320.27	GATA	1	34	36	55.56	2.9e-15	6.5e-19	1	0	CL0167
Bol018802	73	104	71	104	PF06200.14	tify	3	34	34	41.21	7.3e-11	1.6e-14	1	0
Bol018802	138	160	137	161	PF09425.10	CCT_2	4	25	26	27.26	2.5e-06	5.5e-10	1	1	CL0281
Bol036100	85	115	84	115	PF06200.14	tify	4	34	34	57.17	7.5e-16	8.3e-20	1	0
Bol036100	172	196	172	197	PF09425.10	CCT_2	1	25	26	49.24	3.3e-13	3.7e-17	1	0	CL0281
Bol006854	145	173	141	173	PF06200.14	tify	6	34	34	53.6	9.7e-15	1.1e-18	1	0
Bol006854	222	249	222	250	PF09425.10	CCT_2	1	25	26	37.27	1.8e-09	2.1e-13	1	0	CL0281
Bol009539	142	184	142	185	PF06203.14	CCT	1	43	44	52.93	2.7e-14	4.5e-18	1	0	CL0281
Bol009539	210	246	210	247	PF00320.27	GATA	1	35	36	47	1.4e-12	2.3e-16	1	0	CL0167
Bol009539	75	107	74	107	PF06200.14	tify	2	34	34	44.36	7.6e-12	1.3e-15	1	0
Bol027372	29	61	28	61	PF06200.14	tify	2	34	34	45.29	3.9e-12	4.3e-16	1	0
Bol027372	93	113	86	114	PF09425.10	CCT_2	5	25	26	24.86	1.4e-05	1.6e-09	1	0	CL0281
Bol017492	230	261	228	261	PF06200.14	tify	3	34	34	53.14	1.4e-14	7.6e-19	1	0
Bol008534	38	70	37	70	PF06200.14	tify	2	34	34	49.92	1.4e-13	1.5e-17	1	0
Bol008534	101	124	99	125	PF09425.10	CCT_2	3	25	26	26.98	3e-06	3.4e-10	1	0	CL0281
Bol013829	174	205	173	205	PF06200.14	tify	3	34	34	60.02	9.6e-17	1.1e-20	1	0
Bol013829	285	309	285	309	PF09425.10	CCT_2	1	25	26	48.64	5.1e-13	5.7e-17	1	0	CL0281
Bol016130	38	70	37	70	PF06200.14	tify	2	34	34	42.82	2.3e-11	1.3e-15	1	0
Bol039922	182	207	182	207	PF09425.10	CCT_2	1	26	26	55.24	4.4e-15	4.9e-19	1	0	CL0281
Bol039922	89	122	89	122	PF06200.14	tify	1	34	34	52.43	2.3e-14	2.5e-18	1	0
Bol022524	38	70	37	70	PF06200.14	tify	2	34	34	55.82	2e-15	2.2e-19	1	0
Bol022524	106	126	100	127	PF09425.10	CCT_2	5	25	26	24.69	1.6e-05	1.8e-09	1	0	CL0281
Bol013163	116	149	116	149	PF06200.14	tify	1	34	34	61.61	3.1e-17	3.4e-21	1	0
Bol013163	207	232	207	232	PF09425.10	CCT_2	1	26	26	49.78	2.3e-13	2.5e-17	1	0	CL0281
Bol035782	71	101	69	101	PF06200.14	tify	4	34	34	53.53	1e-14	5.7e-19	1	0
Bol017418	56	87	54	87	PF06200.14	tify	3	34	34	60.13	8.9e-17	4.9e-21	1	0
Bol026137	111	143	111	144	PF06200.14	tify	1	33	34	60.56	6.5e-17	7.3e-21	1	0
Bol026137	191	216	191	216	PF09425.10	CCT_2	1	26	26	53.12	2e-14	2.3e-18	1	0	CL0281
Bol026339	102	134	102	135	PF06200.14	tify	1	33	34	48.18	4.8e-13	5.4e-17	1	0
Bol026339	189	213	189	213	PF09425.10	CCT_2	2	26	26	41.69	7.6e-11	8.5e-15	1	0	CL0281
Bol041431	70	97	66	98	PF06200.14	tify	6	33	34	53.84	8.2e-15	9.2e-19	1	0
Bol041431	174	198	174	199	PF09425.10	CCT_2	1	25	26	41.64	7.9e-11	8.8e-15	1	0	CL0281
Bol038395	134	176	134	177	PF06203.14	CCT	1	43	44	56.45	2.1e-15	4.8e-19	1	0	CL0281
Bol038395	210	245	210	247	PF00320.27	GATA	1	34	36	55.27	3.6e-15	8e-19	1	0	CL0167
Bol038395	70	100	68	100	PF06200.14	tify	4	34	34	42.64	2.6e-11	5.8e-15	1	0
Bol038395	134	156	133	157	PF09425.10	CCT_2	4	25	26	27.26	2.5e-06	5.5e-10	1	1	CL0281
Bol000445	115	146	113	146	PF06200.14	tify	3	34	34	55.57	2.4e-15	2.6e-19	1	0
Bol000445	202	226	202	227	PF09425.10	CCT_2	1	25	26	47.7	1e-12	1.1e-16	1	0	CL0281
Bol003531	167	191	167	191	PF09425.10	CCT_2	1	25	26	48.65	5.1e-13	5.7e-17	1	0	CL0281
Bol003531	103	130	100	131	PF06200.14	tify	5	33	34	36.99	1.5e-09	1.7e-13	1	0
Bol002027	145	187	145	188	PF06203.14	CCT	1	43	44	57.18	1.3e-15	2.8e-19	1	0	CL0281
Bol002027	221	256	221	257	PF00320.27	GATA	1	34	36	48.9	3.5e-13	7.9e-17	1	0	CL0167
Bol002027	77	109	76	109	PF06200.14	tify	2	34	34	43.26	1.7e-11	3.7e-15	1	0
Bol002027	145	167	144	168	PF09425.10	CCT_2	4	25	26	27.82	1.7e-06	3.7e-10	1	1	CL0281
BraA01g005510.3C	213	244	211	244	PF06200.14	tify	3	34	34	53.41	1.1e-14	6.2e-19	1	0
BraA01g015250.3C	148	190	148	191	PF06203.14	CCT	1	43	44	52.88	2.8e-14	4.7e-18	1	0	CL0281
BraA01g015250.3C	216	252	216	253	PF00320.27	GATA	1	35	36	46.95	1.4e-12	2.4e-16	1	0	CL0167
BraA01g015250.3C	81	113	80	113	PF06200.14	tify	2	34	34	46.11	2.1e-12	3.6e-16	1	0
BraA01g021980.3C	154	184	151	184	PF06200.14	tify	4	34	34	53.32	1.2e-14	1.3e-18	1	0
BraA01g021980.3C	232	260	232	261	PF09425.10	CCT_2	1	25	26	33.05	3.8e-08	4.3e-12	1	0	CL0281
BraA01g032480.3C	140	182	140	183	PF06203.14	CCT	1	43	44	56.43	2.2e-15	4.9e-19	1	0	CL0281
BraA01g032480.3C	216	251	216	253	PF00320.27	GATA	1	34	36	55.54	3e-15	6.6e-19	1	0	CL0167
BraA01g032480.3C	73	104	71	104	PF06200.14	tify	3	34	34	41.19	7.4e-11	1.6e-14	1	0
BraA01g032480.3C	140	162	139	163	PF09425.10	CCT_2	4	25	26	27.25	2.5e-06	5.6e-10	1	1	CL0281
BraA01g034810.3C	177	208	176	208	PF06200.14	tify	3	34	34	63.38	8.6e-18	9.6e-22	1	0
BraA01g034810.3C	303	327	303	327	PF09425.10	CCT_2	1	25	26	40.38	2e-10	2.2e-14	1	0	CL0281
BraA02g004740.3C	103	130	100	131	PF06200.14	tify	5	33	34	40.38	1.3e-10	1.5e-14	1	0
BraA02g004740.3C	167	184	167	184	PF09425.10	CCT_2	1	18	26	35.31	7.5e-09	8.4e-13	1	0	CL0281
BraA02g009200.3C	85	115	84	115	PF06200.14	tify	4	34	34	57.15	7.6e-16	8.4e-20	1	0
BraA02g009200.3C	173	197	173	198	PF09425.10	CCT_2	1	25	26	50.2	1.7e-13	1.9e-17	1	0	CL0281
BraA02g020000.3C	120	147	116	148	PF06200.14	tify	6	33	34	53.41	1.1e-14	1.3e-18	1	0
BraA02g020000.3C	227	251	227	252	PF09425.10	CCT_2	1	25	26	44.14	1.3e-11	1.5e-15	1	0	CL0281
BraA02g021020.3C	103	134	102	135	PF06200.14	tify	2	33	34	54.96	3.7e-15	4.1e-19	1	0
BraA02g021020.3C	190	214	190	214	PF09425.10	CCT_2	2	26	26	41.67	7.7e-11	8.6e-15	1	0	CL0281
BraA02g022540.3C	115	147	114	147	PF06200.14	tify	2	34	34	62.41	1.7e-17	1.9e-21	1	0
BraA02g022540.3C	196	221	196	221	PF09425.10	CCT_2	1	26	26	55.01	5.2e-15	5.8e-19	1	0	CL0281
BraA03g005650.3C	166	190	166	190	PF09425.10	CCT_2	1	25	26	44.4	1.1e-11	1.2e-15	1	0	CL0281
BraA03g005650.3C	100	127	98	129	PF06200.14	tify	3	31	34	35.16	5.7e-09	6.3e-13	1	0
BraA03g051870.3C	125	166	125	168	PF06203.14	CCT	1	42	44	54.44	9.1e-15	1.5e-18	1	0	CL0281
BraA03g051870.3C	193	229	193	230	PF00320.27	GATA	1	35	36	49.82	1.8e-13	3e-17	1	0	CL0167
BraA03g051870.3C	61	93	60	93	PF06200.14	tify	2	34	34	45.09	4.5e-12	7.5e-16	1	0
BraA04g024740.3C	30	61	28	61	PF06200.14	tify	3	34	34	48.1	5.1e-13	2.8e-17	1	0
BraA05g010510.3C	29	61	28	61	PF06200.14	tify	2	34	34	46.85	1.3e-12	7e-17	1	0
BraA05g025960.3C	159	201	159	202	PF06203.14	CCT	1	43	44	56.21	2.6e-15	5.7e-19	1	0	CL0281
BraA05g025960.3C	235	270	235	272	PF00320.27	GATA	1	34	36	55.04	4.2e-15	9.5e-19	1	0	CL0167
BraA05g025960.3C	71	93	69	94	PF06200.14	tify	4	26	34	29.5	3.3e-07	7.4e-11	1	0
BraA05g025960.3C	159	181	158	182	PF09425.10	CCT_2	4	25	26	27.05	2.9e-06	6.4e-10	1	1	CL0281
BraA05g029670.3C	174	205	173	205	PF06200.14	tify	3	34	34	59.99	9.8e-17	1.1e-20	1	0
BraA05g029670.3C	289	313	289	313	PF09425.10	CCT_2	1	25	26	48.46	5.8e-13	6.5e-17	1	0	CL0281
BraA06g013190.3C	84	113	82	114	PF06200.14	tify	4	33	34	48	5.5e-13	6.1e-17	1	0
BraA06g013190.3C	164	188	164	188	PF09425.10	CCT_2	2	26	26	41.79	7.1e-11	7.9e-15	1	0	CL0281
BraA06g014750.3C	326	546	326	547	PF07859.13	Abhydrolase_3	1	210	211	178.74	1.3e-52	2.9e-56	1	0	CL0028
BraA06g014750.3C	120	153	120	153	PF06200.14	tify	1	34	34	60.72	5.8e-17	1.3e-20	1	0
BraA06g014750.3C	202	227	202	227	PF09425.10	CCT_2	1	26	26	48.4	6.1e-13	1.4e-16	1	0	CL0281
BraA06g014750.3C	299	430	283	474	PF00135.28	COesterase	83	209	512	30.01	2.4e-07	5.4e-11	1	1	CL0028
BraA07g028010.3C	192	217	192	217	PF09425.10	CCT_2	1	26	26	54.24	9.1e-15	1e-18	1	0	CL0281
BraA07g028010.3C	100	132	99	132	PF06200.14	tify	2	34	34	50.98	6.4e-14	7.2e-18	1	0
BraA07g029850.3C	43	74	41	74	PF06200.14	tify	3	34	34	59.87	1.1e-16	1.2e-20	1	0
BraA07g029850.3C	152	176	152	177	PF09425.10	CCT_2	1	25	26	45.38	5.4e-12	6e-16	1	0	CL0281
BraA07g035430.3C	115	146	113	146	PF06200.14	tify	3	34	34	55.55	2.4e-15	2.7e-19	1	0
BraA07g035430.3C	225	249	225	250	PF09425.10	CCT_2	1	25	26	47.52	1.1e-12	1.3e-16	1	0	CL0281
BraA07g036860.3C	102	134	102	135	PF06200.14	tify	1	33	34	48.15	4.9e-13	5.5e-17	1	0
BraA07g036860.3C	192	216	192	216	PF09425.10	CCT_2	2	26	26	41.67	7.7e-11	8.6e-15	1	0	CL0281
BraA07g038660.3C	114	145	113	146	PF06200.14	tify	2	33	34	57.02	8.4e-16	9.3e-20	1	0
BraA07g038660.3C	201	226	201	226	PF09425.10	CCT_2	1	26	26	53.04	2.2e-14	2.4e-18	1	0	CL0281
BraA08g002520.3C	150	192	150	193	PF06203.14	CCT	1	43	44	57.13	1.3e-15	2.9e-19	1	0	CL0281
BraA08g002520.3C	226	261	226	262	PF00320.27	GATA	1	34	36	48.85	3.6e-13	8.1e-17	1	0	CL0167
BraA08g002520.3C	82	114	81	114	PF06200.14	tify	2	34	34	43.21	1.7e-11	3.9e-15	1	0
BraA08g002520.3C	150	172	149	173	PF09425.10	CCT_2	4	25	26	27.78	1.7e-06	3.8e-10	1	1	CL0281
BraA08g010800.3C	141	164	137	164	PF06200.14	tify	6	29	34	42.81	2.3e-11	2.6e-15	1	0
BraA08g010800.3C	245	272	245	273	PF09425.10	CCT_2	1	25	26	37.19	1.9e-09	2.2e-13	1	0	CL0281
BraA08g017000.3C	231	262	229	262	PF06200.14	tify	3	34	34	53.13	1.4e-14	7.6e-19	1	0
BraA08g023500.3C	38	70	37	70	PF06200.14	tify	2	34	34	49.9	1.4e-13	1.6e-17	1	0
BraA08g023500.3C	101	124	99	125	PF09425.10	CCT_2	3	25	26	26.97	3.1e-06	3.4e-10	1	0	CL0281
BraA08g028330.3C	115	148	115	148	PF06200.14	tify	1	34	34	61.52	3.3e-17	3.6e-21	1	0
BraA08g028330.3C	206	231	206	231	PF09425.10	CCT_2	1	26	26	49.78	2.3e-13	2.5e-17	1	0	CL0281
BraA08g029290.3C	101	130	98	131	PF06200.14	tify	4	33	34	53.74	8.8e-15	9.8e-19	1	0
BraA08g029290.3C	184	208	184	208	PF09425.10	CCT_2	2	26	26	41.69	7.6e-11	8.5e-15	1	0	CL0281
BraA09g034900.3C	39	71	38	71	PF06200.14	tify	2	34	34	55.84	1.9e-15	2.2e-19	1	0
BraA09g034900.3C	104	127	102	128	PF09425.10	CCT_2	3	25	26	24.28	2.1e-05	2.4e-09	1	0	CL0281
BraA09g040700.3C	81	105	80	108	PF06200.14	tify	2	26	34	31.3	9.1e-08	5.1e-12	1	0
BraA09g056830.3C	120	153	120	153	PF06200.14	tify	1	34	34	62.5	1.6e-17	1.8e-21	1	0
BraA09g056830.3C	221	246	221	246	PF09425.10	CCT_2	1	26	26	49.68	2.4e-13	2.7e-17	1	0	CL0281
BraA09g057760.3C	151	181	149	182	PF06200.14	tify	3	33	34	56.68	1.1e-15	1.2e-19	1	0
BraA09g057760.3C	208	232	208	232	PF09425.10	CCT_2	2	26	26	41.5	8.7e-11	9.7e-15	1	0	CL0281
BraA10g019770.3C	68	98	66	98	PF06200.14	tify	4	34	34	53.82	8.3e-15	9.3e-19	1	0
BraA10g019770.3C	156	180	156	181	PF09425.10	CCT_2	1	25	26	50.07	1.8e-13	2e-17	1	0	CL0281
BraA10g025540.3C	103	130	100	131	PF06200.14	tify	5	33	34	42.88	2.2e-11	2.4e-15	1	0
BraA10g025540.3C	167	184	167	184	PF09425.10	CCT_2	1	18	26	35.31	7.5e-09	8.4e-13	1	0	CL0281
BnaA02g05120D	85	115	84	115	PF06200.14	tify	4	34	34	57.15	7.6e-16	8.4e-20	1	0
BnaA02g05120D	173	197	173	198	PF09425.10	CCT_2	1	25	26	50.2	1.7e-13	1.9e-17	1	0	CL0281
BnaC03g59110D	38	70	37	70	PF06200.14	tify	2	34	34	49.9	1.4e-13	1.6e-17	1	0
BnaC03g59110D	101	124	99	125	PF09425.10	CCT_2	3	25	26	26.97	3.1e-06	3.4e-10	1	0	CL0281
BnaC03g67120D	231	262	229	262	PF06200.14	tify	3	34	34	53.13	1.4e-14	7.6e-19	1	0
BnaA01g27170D	177	208	176	208	PF06200.14	tify	3	34	34	63.38	8.6e-18	9.6e-22	1	0
BnaA01g27170D	303	327	303	327	PF09425.10	CCT_2	1	25	26	40.38	2e-10	2.2e-14	1	0	CL0281
BnaC03g77870D	145	187	145	188	PF06203.14	CCT	1	43	44	56.88	1.6e-15	3.5e-19	1	0	CL0281
BnaC03g77870D	77	109	76	109	PF06200.14	tify	2	34	34	42.97	2e-11	4.6e-15	1	0
BnaC03g77870D	221	250	221	251	PF00320.27	GATA	1	28	36	41.64	6.6e-11	1.5e-14	1	0	CL0167
BnaC03g77870D	145	167	144	168	PF09425.10	CCT_2	4	25	26	27.56	2e-06	4.5e-10	1	1	CL0281
BnaA05g19840D	135	177	135	178	PF06203.14	CCT	1	43	44	56.36	2.3e-15	5.1e-19	1	0	CL0281
BnaA05g19840D	211	246	211	248	PF00320.27	GATA	1	34	36	55.19	3.8e-15	8.5e-19	1	0	CL0167
BnaA05g19840D	71	101	69	101	PF06200.14	tify	4	34	34	42.56	2.7e-11	6.1e-15	1	0
BnaA05g19840D	135	157	134	158	PF09425.10	CCT_2	4	25	26	27.19	2.6e-06	5.8e-10	1	1	CL0281
BnaC03g71460D	166	190	166	190	PF09425.10	CCT_2	1	25	26	44.4	1.1e-11	1.2e-15	1	0	CL0281
BnaC03g71460D	100	127	98	129	PF06200.14	tify	3	31	34	35.16	5.7e-09	6.3e-13	1	0
BnaC02g45660D	102	133	101	134	PF06200.14	tify	2	33	34	55.08	3.4e-15	3.7e-19	1	0
BnaC02g45660D	190	214	190	214	PF09425.10	CCT_2	2	26	26	41.68	7.7e-11	8.6e-15	1	0	CL0281
BnaA09g44300D	315	523	315	524	PF07859.13	Abhydrolase_3	1	210	211	155.35	1.9e-45	4.2e-49	1	0	CL0028
BnaA09g44300D	120	153	120	153	PF06200.14	tify	1	34	34	61.24	4e-17	8.9e-21	1	0
BnaA09g44300D	203	228	203	228	PF09425.10	CCT_2	1	26	26	48.48	5.7e-13	1.3e-16	1	0	CL0281
BnaA09g44300D	287	354	266	357	PF00135.28	COesterase	83	143	512	27.15	1.8e-06	4e-10	1	1	CL0028
BnaC01g41520D	145	187	145	188	PF06203.14	CCT	1	43	44	52.9	2.8e-14	4.6e-18	1	0	CL0281
BnaC01g41520D	213	249	213	250	PF00320.27	GATA	1	35	36	46.97	1.4e-12	2.4e-16	1	0	CL0167
BnaC01g41520D	78	110	77	110	PF06200.14	tify	2	34	34	45.7	2.9e-12	4.8e-16	1	0
BnaC08g48340D	56	87	55	88	PF06200.14	tify	2	33	34	54.34	5.7e-15	6.4e-19	1	0
BnaC08g48340D	141	165	141	165	PF09425.10	CCT_2	2	26	26	42.03	5.9e-11	6.6e-15	1	0	CL0281
BnaA08g12140D	231	261	229	261	PF06200.14	tify	4	34	34	52.85	1.7e-14	9.4e-19	1	0
BnaC06g24560D	56	87	54	87	PF06200.14	tify	3	34	34	56.34	1.4e-15	1.5e-19	1	0
BnaC06g24560D	165	189	165	190	PF09425.10	CCT_2	1	25	26	45.86	3.8e-12	4.2e-16	1	0	CL0281
BnaA01g35150D	148	190	148	191	PF06203.14	CCT	1	43	44	52.88	2.8e-14	4.7e-18	1	0	CL0281
BnaA01g35150D	216	252	216	253	PF00320.27	GATA	1	35	36	46.95	1.4e-12	2.4e-16	1	0	CL0167
BnaA01g35150D	81	113	80	113	PF06200.14	tify	2	34	34	46.11	2.1e-12	3.6e-16	1	0
BnaC02g20120D	120	147	116	148	PF06200.14	tify	6	33	34	53.41	1.1e-14	1.3e-18	1	0
BnaC02g20120D	227	251	227	252	PF09425.10	CCT_2	1	25	26	44.14	1.3e-11	1.5e-15	1	0	CL0281
BnaC09g43860D	168	192	168	192	PF09425.10	CCT_2	1	25	26	48.64	5.1e-13	5.7e-17	1	0	CL0281
BnaC09g43860D	104	131	101	132	PF06200.14	tify	5	33	34	42.74	2.4e-11	2.7e-15	1	0
BnaA06g11690D	93	122	91	123	PF06200.14	tify	4	33	34	47.93	5.8e-13	6.4e-17	1	0
BnaA06g11690D	173	197	173	197	PF09425.10	CCT_2	2	26	26	41.73	7.4e-11	8.3e-15	1	0	CL0281
BnaA09g26390D	39	71	38	71	PF06200.14	tify	2	34	34	55.84	1.9e-15	1.1e-19	1	0
BnaA06g13250D	119	152	119	152	PF06200.14	tify	1	34	34	62.21	2e-17	2.2e-21	1	0
BnaA06g13250D	201	226	201	226	PF09425.10	CCT_2	1	26	26	49.82	2.2e-13	2.4e-17	1	0	CL0281
BnaC01g32210D	236	278	236	279	PF06203.14	CCT	1	43	44	55.86	3.3e-15	7.3e-19	1	0	CL0281
BnaC01g32210D	312	347	312	349	PF00320.27	GATA	1	34	36	55	4.4e-15	9.8e-19	1	0	CL0167
BnaC01g32210D	169	200	167	200	PF06200.14	tify	3	34	34	40.66	1.1e-10	2.4e-14	1	0
BnaC01g32210D	236	258	235	259	PF09425.10	CCT_2	4	25	26	26.75	3.6e-06	8e-10	1	1	CL0281
BnaA02g10180D	81	105	80	108	PF06200.14	tify	2	26	34	31.3	9.1e-08	5.1e-12	1	0
BnaA01g19090D	154	184	151	184	PF06200.14	tify	4	34	34	56.15	1.6e-15	1.7e-19	1	0
BnaA01g19090D	232	258	232	259	PF09425.10	CCT_2	1	25	26	40.4	1.9e-10	2.2e-14	1	0	CL0281
BnaA03g46720D	125	166	125	168	PF06203.14	CCT	1	42	44	54.44	9.1e-15	1.5e-18	1	0	CL0281
BnaA03g46720D	193	229	193	230	PF00320.27	GATA	1	35	36	49.82	1.8e-13	3e-17	1	0	CL0167
BnaA03g46720D	61	93	60	93	PF06200.14	tify	2	34	34	44.99	4.8e-12	8e-16	1	0
BnaC06g31830D	115	146	113	146	PF06200.14	tify	3	34	34	55.39	2.7e-15	3e-19	1	0
BnaC06g31830D	224	248	224	249	PF09425.10	CCT_2	1	25	26	47.53	1.1e-12	1.3e-16	1	0	CL0281
BnaC08g09760D	145	173	141	173	PF06200.14	tify	6	34	34	53.59	9.8e-15	1.1e-18	1	0
BnaC08g09760D	222	250	222	251	PF09425.10	CCT_2	1	25	26	35.84	5.1e-09	5.7e-13	1	0	CL0281
BnaCnng08230D	115	147	114	147	PF06200.14	tify	2	34	34	60.96	4.9e-17	5.4e-21	1	0
BnaCnng08230D	196	221	196	221	PF09425.10	CCT_2	1	26	26	55.01	5.2e-15	5.8e-19	1	0	CL0281
BnaA01g25320D	217	259	217	260	PF06203.14	CCT	1	43	44	55.95	3.1e-15	6.8e-19	1	0	CL0281
BnaA01g25320D	293	328	293	330	PF00320.27	GATA	1	34	36	55.09	4.1e-15	9.1e-19	1	0	CL0167
BnaA01g25320D	150	181	148	181	PF06200.14	tify	3	34	34	40.75	1e-10	2.3e-14	1	0
BnaA01g25320D	217	239	216	240	PF09425.10	CCT_2	4	25	26	26.83	3.4e-06	7.5e-10	1	1	CL0281
BnaC05g14810D	120	153	120	153	PF06200.14	tify	1	34	34	61.62	3e-17	3.4e-21	1	0
BnaC05g14810D	202	227	202	227	PF09425.10	CCT_2	1	26	26	49.81	2.2e-13	2.5e-17	1	0	CL0281
BnaC01g22850D	151	181	148	181	PF06200.14	tify	4	34	34	56.16	1.5e-15	1.7e-19	1	0
BnaC01g22850D	229	256	229	257	PF09425.10	CCT_2	1	25	26	35.03	9.2e-09	1e-12	1	0	CL0281
BnaA04g20270D	30	61	28	61	PF06200.14	tify	3	34	34	48.1	5.1e-13	2.8e-17	1	0
BnaA07g31880D	114	145	113	146	PF06200.14	tify	2	33	34	57.02	8.4e-16	9.3e-20	1	0
BnaA07g31880D	201	226	201	226	PF09425.10	CCT_2	1	26	26	53.04	2.2e-14	2.4e-18	1	0	CL0281
BnaC04g22580D	81	106	80	108	PF06200.14	tify	2	27	34	33.87	1.4e-08	8e-13	1	0
BnaA02g17040D	115	147	114	147	PF06200.14	tify	2	34	34	63.75	6.5e-18	7.3e-22	1	0
BnaA02g17040D	196	221	196	221	PF09425.10	CCT_2	1	26	26	55.01	5.2e-15	5.8e-19	1	0	CL0281
BnaA08g01910D	148	190	148	191	PF06203.14	CCT	1	43	44	57.14	1.3e-15	2.9e-19	1	0	CL0281
BnaA08g01910D	225	260	225	261	PF00320.27	GATA	1	34	36	48.86	3.6e-13	8.1e-17	1	0	CL0167
BnaA08g01910D	82	114	81	114	PF06200.14	tify	2	34	34	43.22	1.7e-11	3.8e-15	1	0
BnaA08g01910D	148	170	147	171	PF09425.10	CCT_2	4	25	26	27.79	1.7e-06	3.8e-10	1	1	CL0281
BnaC05g13540D	98	130	98	131	PF06200.14	tify	1	33	34	52.95	1.6e-14	1.7e-18	1	0
BnaC05g13540D	181	205	181	205	PF09425.10	CCT_2	2	26	26	41.56	8.3e-11	9.3e-15	1	0	CL0281
BnaCnng65670D	120	147	116	148	PF06200.14	tify	6	33	34	53.41	1.1e-14	1.3e-18	1	0
BnaCnng65670D	227	251	227	252	PF09425.10	CCT_2	1	25	26	44.14	1.3e-11	1.5e-15	1	0	CL0281
BnaC09g36990D	66	96	65	96	PF06200.14	tify	4	34	34	53.66	9.3e-15	1e-18	1	0
BnaC09g36990D	153	177	153	178	PF09425.10	CCT_2	1	25	26	50.11	1.8e-13	2e-17	1	0	CL0281
BnaA05g09200D	29	61	28	61	PF06200.14	tify	2	34	34	46.85	1.3e-12	7e-17	1	0
BnaC05g30820D	134	176	134	177	PF06203.14	CCT	1	43	44	56.44	2.2e-15	4.8e-19	1	0	CL0281
BnaC05g30820D	210	245	210	247	PF00320.27	GATA	1	34	36	55.27	3.6e-15	8.1e-19	1	0	CL0167
BnaC05g30820D	70	100	68	100	PF06200.14	tify	4	34	34	42.63	2.6e-11	5.8e-15	1	0
BnaC05g30820D	134	156	133	157	PF09425.10	CCT_2	4	25	26	27.26	2.5e-06	5.5e-10	1	1	CL0281
BnaA08g29440D	141	169	137	169	PF06200.14	tify	6	34	34	51.89	3.3e-14	3.7e-18	1	0
BnaA08g29440D	218	245	218	246	PF09425.10	CCT_2	1	25	26	37.33	1.8e-09	2e-13	1	0	CL0281
BnaA07g21960D	149	174	149	174	PF09425.10	CCT_2	1	26	26	54.66	6.7e-15	7.5e-19	1	0	CL0281
BnaA07g21960D	57	89	56	89	PF06200.14	tify	2	34	34	51.44	4.6e-14	5.2e-18	1	0
BnaA07g23750D	56	87	54	87	PF06200.14	tify	3	34	34	53.44	1.1e-14	1.2e-18	1	0
BnaA07g23750D	165	189	165	190	PF09425.10	CCT_2	1	25	26	45.25	5.9e-12	6.5e-16	1	0	CL0281
BnaC05g35610D	174	205	173	205	PF06200.14	tify	3	34	34	60.01	9.6e-17	1.1e-20	1	0
BnaC05g35610D	285	309	285	309	PF09425.10	CCT_2	1	25	26	48.63	5.1e-13	5.7e-17	1	0	CL0281
BnaA07g28810D	113	144	111	144	PF06200.14	tify	3	34	34	48.94	2.8e-13	3.1e-17	1	0
BnaA07g28810D	222	246	222	247	PF09425.10	CCT_2	1	25	26	47.54	1.1e-12	1.3e-16	1	0	CL0281
BnaA07g30200D	102	134	102	135	PF06200.14	tify	1	33	34	48.15	4.9e-13	5.5e-17	1	0
BnaA07g30200D	192	216	192	216	PF09425.10	CCT_2	2	26	26	41.67	7.7e-11	8.6e-15	1	0	CL0281
BnaA08g22180D	119	152	119	152	PF06200.14	tify	1	34	34	61.49	3.3e-17	3.7e-21	1	0
BnaA08g22180D	210	235	210	235	PF09425.10	CCT_2	1	26	26	49.75	2.3e-13	2.6e-17	1	0	CL0281
BnaA08g23150D	99	130	98	131	PF06200.14	tify	2	33	34	54	7.3e-15	8.2e-19	1	0
BnaA08g23150D	184	208	184	208	PF09425.10	CCT_2	2	26	26	41.71	7.5e-11	8.3e-15	1	0	CL0281
BnaC06g33640D	102	134	102	135	PF06200.14	tify	1	33	34	48.17	4.8e-13	5.4e-17	1	0
BnaC06g33640D	189	213	189	213	PF09425.10	CCT_2	2	26	26	41.69	7.6e-11	8.5e-15	1	0	CL0281
BnaC06g35750D	113	145	113	146	PF06200.14	tify	1	33	34	60.46	7e-17	7.8e-21	1	0
BnaC06g35750D	201	226	201	226	PF09425.10	CCT_2	1	26	26	53.04	2.2e-14	2.4e-18	1	0	CL0281
BnaC05g28170D	36	68	35	68	PF06200.14	tify	2	34	34	56.82	9.6e-16	1.1e-19	1	0
BnaC05g28170D	136	161	136	161	PF09425.10	CCT_2	1	26	26	50.4	1.4e-13	1.6e-17	1	0	CL0281
BnaC05g23060D	38	70	37	70	PF06200.14	tify	2	34	34	55.8	2e-15	2.2e-19	1	0
BnaC05g23060D	103	126	101	127	PF09425.10	CCT_2	3	25	26	24.8	1.5e-05	1.6e-09	1	0	CL0281
BnaA03g39210D	81	105	80	108	PF06200.14	tify	2	26	34	31.3	9.1e-08	5.1e-12	1	0
BnaA03g39190D	81	105	80	108	PF06200.14	tify	2	26	34	31.3	9.1e-08	5.1e-12	1	0
BnaA02g15990D	103	134	102	135	PF06200.14	tify	2	33	34	52.63	2e-14	2.2e-18	1	0
BnaA02g15990D	190	214	190	214	PF09425.10	CCT_2	2	26	26	41.67	7.7e-11	8.6e-15	1	0	CL0281
BnaA01g04460D	213	244	211	244	PF06200.14	tify	3	34	34	53.4	1.1e-14	6.3e-19	1	0
BnaA03g04250D	166	190	166	190	PF09425.10	CCT_2	1	25	26	44.4	1.1e-11	1.2e-15	1	0	CL0281
BnaA03g04250D	100	127	98	129	PF06200.14	tify	3	31	34	34.99	6.4e-09	7.2e-13	1	0
BnaC01g05900D	213	244	211	244	PF06200.14	tify	3	34	34	53.41	1.1e-14	6.2e-19	1	0
BnaA05g01180D	81	105	80	108	PF06200.14	tify	2	26	34	31.3	9.1e-08	5.1e-12	1	0
BnaA10g20060D	167	191	167	191	PF09425.10	CCT_2	1	25	26	50.76	1.1e-13	1.2e-17	1	0	CL0281
BnaA10g20060D	103	130	100	131	PF06200.14	tify	5	33	34	42.75	2.4e-11	2.7e-15	1	0
BnaC08g37780D	141	171	139	172	PF06200.14	tify	3	33	34	56.49	1.2e-15	1.4e-19	1	0
BnaC08g37780D	240	264	240	264	PF09425.10	CCT_2	2	26	26	41.32	9.9e-11	1.1e-14	1	0	CL0281
BnaC08g36840D	335	454	335	496	PF07859.13	Abhydrolase_3	1	109	211	129.34	1.7e-37	3.8e-41	1	0	CL0028
BnaC08g36840D	122	155	122	155	PF06200.14	tify	1	34	34	61.36	3.7e-17	8.2e-21	1	0
BnaC08g36840D	223	248	223	248	PF09425.10	CCT_2	1	26	26	48.6	5.3e-13	1.2e-16	1	0	CL0281
BnaC08g36840D	304	430	284	445	PF00135.28	COesterase	80	200	512	34.96	7.6e-09	1.7e-12	1	1	CL0028
BnaC08g18640D	120	153	120	153	PF06200.14	tify	1	34	34	61.58	3.1e-17	3.5e-21	1	0
BnaC08g18640D	211	236	211	236	PF09425.10	CCT_2	1	26	26	49.74	2.3e-13	2.6e-17	1	0	CL0281
BnaC04g10630D	29	61	28	61	PF06200.14	tify	2	34	34	45.26	3.9e-12	4.4e-16	1	0
BnaC04g10630D	93	113	86	114	PF09425.10	CCT_2	5	25	26	24.84	1.4e-05	1.6e-09	1	0	CL0281
BnaA02g01520D	167	191	167	191	PF09425.10	CCT_2	1	25	26	48.64	5.1e-13	5.7e-17	1	0	CL0281
BnaA02g01520D	103	130	100	131	PF06200.14	tify	5	33	34	40.25	1.4e-10	1.6e-14	1	0
BnaC06g22690D	192	217	192	217	PF09425.10	CCT_2	1	26	26	55.14	4.7e-15	5.3e-19	1	0	CL0281
BnaC06g22690D	99	132	99	132	PF06200.14	tify	1	34	34	52.33	2.4e-14	2.7e-18	1	0
BnaA08g17540D	38	70	37	70	PF06200.14	tify	2	34	34	49.9	1.4e-13	1.6e-17	1	0
BnaA08g17540D	101	124	99	125	PF09425.10	CCT_2	3	25	26	26.97	3.1e-06	3.4e-10	1	0	CL0281
BnaC02g04570D	167	191	167	191	PF09425.10	CCT_2	1	25	26	48.64	5.1e-13	5.7e-17	1	0	CL0281
BnaC02g04570D	104	130	101	131	PF06200.14	tify	6	33	34	39.86	1.9e-10	2.2e-14	1	0
BnaA05g22360D	175	206	174	206	PF06200.14	tify	3	34	34	60.01	9.7e-17	1.1e-20	1	0
BnaA05g22360D	286	310	286	310	PF09425.10	CCT_2	1	25	26	48.47	5.8e-13	6.4e-17	1	0	CL0281
BnaA10g14660D	66	96	64	96	PF06200.14	tify	4	34	34	53.84	8.2e-15	9.1e-19	1	0
BnaA10g14660D	154	178	154	179	PF09425.10	CCT_2	1	25	26	50.09	1.8e-13	2e-17	1	0	CL0281
BnaC07g38910D	123	165	123	166	PF06203.14	CCT	1	43	44	53.31	2e-14	3.4e-18	1	0	CL0281
BnaC07g38910D	191	227	191	228	PF00320.27	GATA	1	35	36	49.83	1.8e-13	3e-17	1	0	CL0167
BnaC07g38910D	61	93	60	93	PF06200.14	tify	2	34	34	49.43	2e-13	3.3e-17	1	0
