# Supplementary material for: Genome-Wide Identification of the TIFY Gene Family in Brassiceae and Its Potential Association with Heavy Metal Stress in Rapeseed
Source: Plants (Basel). 2022 Feb 28;11(5):667. doi: 10.3390/plants11050667 (PMC8912736; doi:10.3390/plants11050667)
Supplement: Supplementary file 1 [file plants-11-00667-s001.zip › Table S2. Features of TIFY family genes identified from A. thaliana and five Brassiceae species.xls]

## Sheet: Sheet1
Table S2. Features of TIFY family genes identified from A. thaliana and Brassiceae species
Group	Name	Gene ID	Chr.	Start(bp)	End(bp)	Length (aa)	MW(kDa)	PI	Instability index	SL
JAZ I	AtTIFY02	AT1G19180	AtChr1	6622094	6623620	254	27.608	9.92	unstable	Nucleus
	AtTIFY08	AT1G74950	AtChr1	28148575	28150444	250	27.072	8.87	unstable	Nucleus
	BjuTIFY06	BjuA005572	BjuA02	14279330	14280528	240	26.067	9.61	unstable	Nucleus
	BjuTIFY13	BjuA025820	BjuA06	8343224	8344519	253	27.154	10.36	unstable	Nucleus
	BjuTIFY14	BjuA027037	BjuA07	26170168	26171337	224	24.493	9.61	unstable	Nucleus
	BjuTIFY20	BjuA029428	BjuA07	32547620	32548769	245	26.625	9.65	unstable	Nucleus
	BjuTIFY22	BjuA030800	BjuA08	22992349	22993469	259	28.31	9.99	unstable	Nucleus
	BjuTIFY38	BjuB011370	BjuB05	56917560	56918805	245	26.711	9.2	unstable	Nucleus
	BjuTIFY43	BjuB021388	BjuB06	21194652	21195836	228	25.107	9.38	unstable	Nucleus
	BjuTIFY49	BjuB029798	BjuB03	40207063	40208275	252	27.675	9.68	unstable	Nucleus
	BjuTIFY52	BjuB031487	BjuB03	15646620	15648030	274	30.09	10	unstable	Nucleus
	BjuTIFY53	BjuB032431	BjuB03	15551116	15552518	273	29.823	10	unstable	Nucleus
	BjuTIFY58	BjuB043409	BjuB03	3276410	3277456	251	27.331	9.5	unstable	Nucleus
	BnaTIFY10	BnaA02g17040D	BnaA02	10250572	10252078	240	26.1695	9.21	unstable	Nucleus
	BnaTIFY21	BnaA06g13250D	BnaA06	6946204	6947751	253	27.213	9.85	unstable	Nucleus
	BnaTIFY22	BnaA07g21960D	BnaA07	16899937	16900755	181	19.8886	9.02	unstable	Nucleus
	BnaTIFY26	BnaA07g31880D	BnaA07	22141596	22143228	245	26.7572	9.2	unstable	Nucleus
	BnaTIFY30	BnaA08g22180D	BnaA08	16213647	16215236	263	28.5825	9.63	unstable	Nucleus
	BnaTIFY34	BnaA09g44300D	BnaA09	30445133	30449304	545	60.2836	9.09	unstable	Nucleus
	BnaTIFY51	BnaC05g14810D	BnaC05	8732759	8734515	254	27.2559	9.71	unstable	Nucleus
	BnaTIFY53	BnaC05g28170D	BnaC05	25772058	25773239	188	20.5225	9.48	unstable	Nucleus
	BnaTIFY56	BnaC06g22690D	BnaC06	24688124	24689626	224	24.4916	9.23	unstable	Nucleus
	BnaTIFY60	BnaC06g35750D	BnaC06	34575691	34577307	245	27.0825	9.1	unstable	Nucleus
	BnaTIFY63	BnaC08g18640D	BnaC08	21708923	21710629	264	28.7426	9.65	unstable	Nucleus
	BnaTIFY64	BnaC08g36840D	BnaC08	33903717	33907885	508	56.1456	9.38	unstable	Nucleus
	BnaTIFY69	BnaCnng08230D	BnaCnn_random	7599816	7601575	240	26.2036	9.3	unstable	Nucleus
	BniTIFY02	BniB002957-PA	BniB07	13083951	13085230	252	27.478	9.69	unstable	Nucleus
	BniTIFY06	BniB006419-PA	BniB03	9034522	9035708	228	25.192	9.6	unstable	Nucleus
	BniTIFY15	BniB015588-PA	BniB07	38970164	38972578	380	42.117	8.99	unstable	Nucleus
	BniTIFY17	BniB016059-PA	BniB02	5799036	5800310	250	27.142	9.24	unstable	Nucleus
	BniTIFY23	BniB025922-PA	BniB07	29778848	29780259	275	30.186	10	unstable	Nucleus
	BniTIFY30	BniB047222-PA	BniB06	15334373	15335648	261	28.062	10.04	unstable	Nucleus
	BolTIFY08	Bol013163	BolC08	21111816	21112954	260	28.253	10.22	unstable	Nucleus
	BolTIFY18	Bol026137	BolC06	2973308	2974452	235	26.035	9.78	unstable	Nucleus
	BolTIFY20	Bol026828	BolC05	14662423	14663717	254	27.256	10.3	unstable	Nucleus
	BolTIFY30	Bol039351	BolC02	17696373	17697559	240	26.239	9.75	unstable	Nucleus
	BolTIFY31	Bol039922	BolC06	32544663	32545838	214	23.55	9.6	unstable	Nucleus
	BolTIFY35	Bol044840	BolC08	36327596	36331582	560	61.991	9.74	unstable	Nucleus
	BraTIFY10	BraA02g022540.3C	BraA02	13169852	13171053	241	26.198	9.6	unstable	Nucleus
	BraTIFY18	BraA06g014750.3C	BraA06	7849296	7852288	574	62.802	8.67	unstable	Nucleus
	BraTIFY19	BraA07g028010.3C	BraA07	21027093	21028262	225	24.479	9.42	unstable	Nucleus
	BraTIFY23	BraA07g038660.3C	BraA07	26557852	26558999	246	26.81	9.62	unstable	Nucleus
	BraTIFY28	BraA08g028330.3C	BraA08	19812208	19813331	260	28.31	9.99	unstable	Nucleus
	BraTIFY32	BraA09g056830.3C	BraA09	40598828	40600235	274	29.811	10	unstable	Nucleus
JAZ II	AtTIFY01	AT1G17380	AtChr1	5955488	5957212	275	30.343	9.26	unstable	Nucleus
	AtTIFY07	AT1G72450	AtChr1	27274065	27276317	270	29.85	9.87	unstable	Nucleus
	BjuTIFY01	BjuA001107	BjuA09	52068736	52069872	265	29.878	10.3	unstable	Nucleus
	BjuTIFY08	BjuA007483	BjuA02	13586916	13588235	273	30.18	9.4	unstable	Nucleus
	BjuTIFY11	BjuA022138	BjuA06	6394724	6396010	267	30.086	9.78	unstable	Nucleus
	BjuTIFY21	BjuA030507	BjuA08	23486816	23488101	270	30.032	8.46	unstable	Nucleus
	BjuTIFY27	BjuA043408	BjuA07	31579789	31581279	274	30.596	9.62	unstable	Nucleus
	BjuTIFY37	BjuB010656	BjuB05	59352562	59353896	272	30.331	9.34	unstable	Nucleus
	BjuTIFY47	BjuB029203	BjuB04	19489208	19490438	256	28.959	11.04	unstable	Nucleus
	BjuTIFY50	BjuB030035	BjuB03	39087624	39089509	227	25.458	9.83	unstable	Nucleus
	BjuTIFY57	BjuB043343	BjuB03	2913702	2914970	261	29.183	9.59	unstable	Nucleus
	BnaTIFY09	BnaA02g15990D	BnaA02	9445261	9446849	273	30.0966	8.94	unstable	Nucleus
	BnaTIFY20	BnaA06g11690D	BnaA06	6060140	6061423	265	29.7204	9.22	unstable	Nucleus
	BnaTIFY25	BnaA07g30200D	BnaA07	21433078	21435205	274	30.5963	9.08	unstable	Nucleus
	BnaTIFY31	BnaA08g23150D	BnaA08	16596055	16597595	267	29.7065	9.11	unstable	Nucleus
	BnaTIFY43	BnaC02g45660D	BnaC02_random	1417927	1419495	272	29.9494	7.07	stable	Nucleus
	BnaTIFY50	BnaC05g13540D	BnaC05	7813509	7815339	290	32.4457	9.61	unstable	Nucleus
	BnaTIFY59	BnaC06g33640D	BnaC06	33464323	33466422	271	30.323	9.47	unstable	Nucleus
	BnaTIFY65	BnaC08g37780D	BnaC08	34378171	34379921	332	36.8074	9.5	unstable	Nucleus
	BnaTIFY66	BnaC08g48340D	BnaC08_random	3305685	3306622	225	25.2466	8.74	unstable	Nucleus
	BniTIFY13	BniB014507-PA	BniB07	14649374	14651259	227	25.458	9.83	unstable	Nucleus
	BniTIFY14	BniB015328-PA	BniB07	39358437	39359682	261	29.166	9.11	unstable	Nucleus
	BniTIFY18	BniB016143-PA	BniB02	3126819	3128121	267	29.637	9.72	unstable	Nucleus
	BniTIFY24	BniB025966-PA	BniB07	30232273	30233730	262	28.966	9.84	unstable	Nucleus
	BniTIFY26	BniB034235-PA	BniB06	16171294	16172526	250	28.061	10.98	unstable	Nucleus
	BolTIFY07	Bol009774	BolC08	36896451	36897918	299	33.05	9.07	unstable	Nucleus
	BolTIFY19	Bol026339	BolC06	4163605	4165227	271	30.323	10.12	unstable	Nucleus
	BolTIFY22	Bol029321	BolC08	20077607	20078894	268	29.748	9.1	unstable	Nucleus
	BolTIFY25	Bol034876	BolC02	15839738	15841081	272	29.893	7.22	stable	Nucleus
	BraTIFY09	BraA02g021020.3C	BraA02	12264599	12265969	274	30.158	9.64	unstable	Nucleus
	BraTIFY17	BraA06g013190.3C	BraA06	6955319	6956575	257	28.753	9.84	unstable	Nucleus
	BraTIFY22	BraA07g036860.3C	BraA07	25740348	25741841	275	30.596	9.62	unstable	Nucleus
	BraTIFY29	BraA08g029290.3C	BraA08	20216956	20218241	271	30.032	8.46	unstable	Nucleus
	BraTIFY33	BraA09g057760.3C	BraA09	41048579	41050176	301	33.173	10.46	unstable	Nucleus
JAZ III	AtTIFY12	AT3G43440	AtChr3	15367596	15370059	239	25.841	10.71	unstable	Nucleus
	AtTIFY18	AT5G20900	AtChr5	7090704	7092539	188	19.933	8.22	stable	Nucleus
	BjuTIFY12	BjuA022588	BjuA06	12550966	12552306	221	23.098	4.95	unstable	Nucleus
	BjuTIFY30	BjuA047148	BjuA10	12854635	12855713	203	21.431	7.58	unstable	Nucleus
	BjuTIFY61	BjuB045481	BjuB05	29750950	29758050	321	33.572	5.05	unstable	Nucleus
	BjuTIFY64	BjuO008948	BjuContig71_869334_1881585	800948	802055	210	22.453	9.21	unstable	Nucleus
	BnaTIFY07	BnaA02g05120D	BnaA02	2301589	2303392	221	23.1121	5.35	unstable	Nucleus
	BnaTIFY35	BnaA10g14660D	BnaA10	11620803	11622272	201	20.9575	6.91	unstable	Nucleus
	BnaTIFY67	BnaC09g36990D	BnaC09	40350449	40351855	199	21.0194	6.45	unstable	Nucleus
	BniTIFY21	BniB024049-PA	BniScaffold_30.1	35720	36900	221	23.054	4.81	unstable	Nucleus
	BniTIFY22	BniB024050-PA	BniScaffold_30.1	58340	59836	205	22.543	11.43	unstable	Nucleus
	BniTIFY29	BniB038580-PA	BniB08	23094384	23095488	210	22.363	7.63	unstable	Nucleus
	BolTIFY26	Bol035782	BolC09	29782437	29783507	235	25.233	8.82	unstable	Nucleus
	BolTIFY27	Bol036100	BolC02	5793396	5794829	220	23.09	4.72	unstable	Nucleus
	BraTIFY07	BraA02g009200.3C	BraA02	4333728	4335067	222	23.083	4.72	unstable	Nucleus
	BraTIFY34	BraA10g019770.3C	BraA10	14489245	14490294	204	21.188	7.51	unstable	Nucleus
JAZ IV	AtTIFY03	AT1G30135	AtChr1	10596492	10597239	132	14.77	10.26	unstable	Nucleus
	AtTIFY09	AT2G34600	AtChr2	14573080	14573856	149	16.974	7.6	unstable	Nucleus
	BjuTIFY10	BjuA018410	BjuA05	5966603	5967158	116	13.144	10.22	unstable	Nucleus
	BjuTIFY23	BjuA034780	BjuA09	31346860	31347438	133	15.386	9.83	unstable	Nucleus
	BjuTIFY42	BjuB020373	BjuB06	6105998	6106448	117	13.54	8.49	unstable	Nucleus
	BjuTIFY46	BjuB026559	BjuB01	7864121	7864578	122	13.744	9.6	unstable	Nucleus
	BjuTIFY48	BjuB029529	BjuB04	34983939	34984506	131	15.073	9.33	stable	Nucleus
	BjuTIFY54	BjuB032914	BjuB03	5935700	5936877	152	16.904	4.56	stable	Nucleus
	BjuTIFY55	BjuB032915	BjuB03	5939274	5939859	131	15.043	10.18	unstable	Nucleus
	BnaTIFY15	BnaA04g20270D	BnaA04	15635871	15636371	119	13.7047	9.76	unstable	Nucleus
	BnaTIFY17	BnaA05g09200D	BnaA05	5121229	5121979	116	13.1441	9.64	unstable	Nucleus
	BnaTIFY29	BnaA08g17540D	BnaA08	13946323	13947140	130	14.9718	9.85	unstable	Nucleus
	BnaTIFY33	BnaA09g26390D	BnaA09	19544800	19545510	133	15.2301	9.47	unstable	Nucleus
	BnaTIFY44	BnaC03g59110D	BnaC03	48399764	48400419	130	15.143	9.85	unstable	Nucleus
	BnaTIFY48	BnaC04g10630D	BnaC04	8203161	8203847	116	13.127	9.15	unstable	Nucleus
	BnaTIFY52	BnaC05g23060D	BnaC05	17112835	17113607	132	15.2842	9.62	unstable	Nucleus
	BniTIFY09	BniB010350-PA	BniB04	6228399	6228856	118	13.3	8.5	unstable	Nucleus
	BniTIFY19	BniB020209-PA	BniB05	31254928	31255385	122	13.751	9.85	unstable	Nucleus
	BniTIFY31	BniB048064-PA	BniB07	35823938	35824523	131	15.06	10.39	unstable	Nucleus
	BolTIFY05	Bol008534	BolC03	45228971	45229545	130	14.972	10.39	unstable	Nucleus
	BolTIFY12	Bol016130	BolC03	45273660	45276327	154	17.312	4.66	unstable	Nucleus
	BolTIFY17	Bol022524	BolC05	11550254	11550832	132	15.274	10.05	unstable	Nucleus
	BolTIFY21	Bol027372	BolC04	21153318	21153874	116	13.127	9.33	unstable	Nucleus
	BolTIFY28	Bol037853	BolC04	35788849	35789302	121	13.66	9.81	unstable	Nucleus
	BraTIFY13	BraA04g024740.3C	BraA04	17892583	17893083	120	13.705	10.244	unstable	Nucleus
	BraTIFY14	BraA05g010510.3C	BraA05	5641973	5642528	117	13.144	10.22	unstable	Nucleus
	BraTIFY27	BraA08g023500.3C	BraA08	17345382	17345967	131	14.972	10.39	unstable	Nucleus
	BraTIFY30	BraA09g034900.3C	BraA09	27567483	27568064	134	15.329	10.05	unstable	Nucleus
JAZ V	AtTIFY17	AT5G13220	AtChr5	4218888	4220883	198	21.813	10.6	unstable	Nucleus
	BjuTIFY24	BjuA039324	BjuA10	15734707	15736260	196	21.819	10.65	unstable	Nucleus
	BjuTIFY25	BjuA041181	BjuA02	2541705	2542983	184	20.607	10.75	unstable	Nucleus
	BjuTIFY26	BjuA041687	BjuA03	2709049	2710534	195	21.792	10.65	unstable	Nucleus
	BjuTIFY39	BjuB012321	BjuB05	11608162	11618891	1204	133.525	8.94	unstable	Chloroplast
	BjuTIFY41	BjuB014771	BjuB08	9004848	9006520	195	21.794	10.51	unstable	Nucleus
	BjuTIFY56	BjuB035964	BjuB02	47318123	47319727	196	21.87	10.63	unstable	Nucleus
	BnaTIFY06	BnaA02g01520D	BnaA02	701552	703721	196	21.8742	9.88	unstable	Nucleus
	BnaTIFY11	BnaA03g04250D	BnaA03	1982249	1984004	195	21.7492	9.99	unstable	Nucleus
	BnaTIFY36	BnaA10g20060D	BnaA10	14087373	14090536	196	21.8192	9.91	unstable	Nucleus
	BnaTIFY41	BnaC02g04570D	BnaC02	2426734	2428892	196	21.9954	9.89	unstable	Nucleus
	BnaTIFY46	BnaC03g71460D	BnaC03_random	145322	147100	195	21.743	9.95	unstable	Nucleus
	BnaTIFY68	BnaC09g43860D	BnaC09	44962061	44964050	197	22.0574	9.99	unstable	Nucleus
	BniTIFY11	BniB013916-PA	BniB08	26851303	26857127	895	99.026	7.79	unstable	Nucleus
	BniTIFY20	BniB023850-PA	BniB02	31392208	31393989	194	21.642	10.54	unstable	Nucleus
	BniTIFY25	BniB031843-PA	BniB03	42053564	42054565	183	20.482	10.7	unstable	Nucleus
	BolTIFY03	Bol003531	BolScaffold000347	23095	25211	196	21.8	10.68	unstable	Nucleus
	BolTIFY24	Bol034224	BolC03	2161534	2163133	195	21.688	10.65	unstable	Nucleus
	BolTIFY34	Bol043451	BolC09	35584098	35585703	197	21.998	10.81	unstable	Nucleus
	BraTIFY06	BraA02g004740.3C	BraA02	2293524	2294808	185	20.607	10.75	unstable	Nucleus
	BraTIFY11	BraA03g005650.3C	BraA03	2467316	2468804	196	21.818	10.59	unstable	Nucleus
	BraTIFY35	BraA10g025540.3C	BraA10	17165280	17166282	185	20.582	10.71	unstable	Nucleus
JAZ VI	AtTIFY04	AT1G48500	AtChr1	17931476	17934662	311	33.632	9.09	unstable	Nucleus
	AtTIFY06	AT1G70700	AtChr1	26654768	26657064	268	28.842	9.59	unstable	Nucleus
	AtTIFY10	AT3G17860	AtChr3	6119767	6123019	353	37.746	9.53	unstable	Nucleus
	BjuTIFY07	BjuA007387	BjuA02	12764545	12766619	273	29.271	10.37	unstable	Nucleus
	BjuTIFY15	BjuA027135	BjuA07	27308468	27309600	212	23.496	9.35	unstable	Nucleus
	BjuTIFY16	BjuA027422	BjuA07	30760044	30762191	267	28.813	10.39	unstable	Nucleus
	BjuTIFY28	BjuA045157	BjuA01	33393452	33396380	353	37.437	9.8	unstable	Nucleus
	BjuTIFY29	BjuA046021	BjuA05	22601942	22604515	335	35.868	9.9	unstable	Nucleus
	BjuTIFY31	BjuB002114	BjuB05	51468879	51470764	254	27.081	10.45	unstable	Nucleus
	BjuTIFY34	BjuB007213	BjuB07	4955240	4957915	354	37.5	9.9	unstable	Nucleus
	BjuTIFY44	BjuB025543	BjuB01	38649009	38651610	339	36.168	9.85	unstable	Nucleus
	BjuTIFY51	BjuB030369	BjuB03	33369776	33371710	277	29.882	10.41	unstable	Nucleus
	BnaTIFY04	BnaA01g27170D	BnaA01	18972401	18975520	353	37.6091	9.3	unstable	Nucleus
	BnaTIFY19	BnaA05g22360D	BnaA05	17065190	17068186	336	35.8711	9.51	unstable	Nucleus
	BnaTIFY23	BnaA07g23750D	BnaA07	17815621	17817074	212	23.4084	9.03	unstable	Nucleus
	BnaTIFY24	BnaA07g28810D	BnaA07	20762019	20764527	264	28.3863	9.74	unstable	Nucleus
	BnaTIFY42	BnaC02g20120D	BnaC02	16478941	16481438	274	29.4203	9.93	unstable	Nucleus
	BnaTIFY55	BnaC05g35610D	BnaC05	34918960	34922263	335	35.7629	9.47	unstable	Nucleus
	BnaTIFY57	BnaC06g24560D	BnaC06	26317346	26318938	212	23.3182	9.04	unstable	Nucleus
	BnaTIFY58	BnaC06g31830D	BnaC06	32241976	32244436	266	28.5325	9.57	unstable	Nucleus
	BnaTIFY70	BnaCnng65670D	BnaCnn_random	65384084	65386430	274	29.3422	9.86	unstable	Nucleus
	BniTIFY05	BniB004123-PA	BniB02	7667134	7669110	275	29.564	10.32	unstable	Nucleus
	BniTIFY27	BniB035304-PA	BniB01	26081247	26083919	354	37.543	9.79	unstable	Nucleus
	BniTIFY28	BniB037084-PA	BniB07	15899633	15901567	277	29.852	10.41	unstable	Nucleus
	BniTIFY32	BniB048842-PA	BniB05	6326096	6327613	303	32.456	10.04	unstable	Nucleus
	BolTIFY01	Bol000445	BolScaffold000561	35378	37506	244	26.5	10.39	unstable	Nucleus
	BolTIFY09	Bol013829	BolC05	24811463	24814303	335	35.763	9.85	unstable	Nucleus
	BolTIFY13	Bol017418	BolC06	34741549	34742670	177	19.025	6.75	unstable	Nucleus
	BolTIFY23	Bol030895	BolC01	31896448	31899117	353	37.489	9.54	unstable	Nucleus
	BolTIFY32	Bol041431	BolC07	11920961	11922647	221	23.376	10.41	unstable	Nucleus
	BraTIFY05	BraA01g034810.3C	BraA01	23807329	23809955	354	37.579	9.5	unstable	Nucleus
	BraTIFY08	BraA02g020000.3C	BraA02	11521252	11523319	275	29.342	10.43	unstable	Nucleus
	BraTIFY16	BraA05g029670.3C	BraA05	21908814	21911394	340	36.296	9.5	unstable	Nucleus
	BraTIFY20	BraA07g029850.3C	BraA07	21936788	21937623	200	21.777	9.57	unstable	Nucleus
	BraTIFY21	BraA07g035430.3C	BraA07	25027012	25029164	268	28.813	10.39	unstable	Nucleus
PPD	AtTIFY13	AT4G14713	AtChr4	8426710	8429647	314	34.423	9.66	unstable	Nucleus
	AtTIFY14	AT4G14720	AtChr4	8431973	8435075	316	34.849	9.11	unstable	Nucleus
	BjuTIFY05	BjuA005173	BjuA01	15987610	15992542	531	60.025	7.03	unstable	Cell membrane. Cytoplasm. Nucleus
	BjuTIFY18	BjuA027831	BjuA08	8231082	8233035	305	33.413	9.39	unstable	Nucleus
	BjuTIFY36	BjuB009217	BjuB07	31873991	31876137	305	33.536	9.19	unstable	Nucleus
	BjuTIFY40	BjuB013436	BjuB05	15324356	15329326	536	60.813	8.2	unstable	Cell membrane. Cytoplasm. Nucleus
	BnaTIFY02	BnaA01g19090D	BnaA01	10606439	10609239	317	34.7249	8.56	unstable	Nucleus
	BnaTIFY32	BnaA08g29440D	BnaA08_random	277552	279850	322	35.3727	9.66	unstable	Nucleus
	BnaTIFY38	BnaC01g22850D	BnaC01	16399826	16402617	315	34.6898	8.63	unstable	Nucleus
	BnaTIFY62	BnaC08g09760D	BnaC08	14665661	14667889	336	36.9742	8.74	unstable	Nucleus
	BniTIFY04	BniB003420-PA	BniB01	5090158	5092306	306	33.623	9.19	unstable	Nucleus
	BniTIFY07	BniB008525-PA	BniB02	33555326	33560220	536	60.784	8.03	unstable	Cell membrane. Cytoplasm. Nucleus
	BolTIFY04	Bol006854	BolC08	12494729	12496886	335	36.887	9.17	unstable	Nucleus
	BolTIFY11	Bol014725	BolC01	24905852	24908087	316	34.823	9.65	unstable	Nucleus
	BraTIFY03	BraA01g021980.3C	BraA01	12186239	12188502	320	35.112	8.86	unstable	Nucleus
	BraTIFY25	BraA08g010800.3C	BraA08	9413137	9415149	350	38.488	9.25	unstable	Nucleus
TIFY I	AtTIFY16	AT4G32570	AtChr4	15716232	15718858	362	38.733	10.03	unstable	Nucleus
	BjuTIFY03	BjuA003410	BjuA01	2641978	2644971	435	47.633	8.93	unstable	Nucleus
	BjuTIFY19	BjuA028936	BjuA08	16714761	16716799	357	38.776	9.44	unstable	Nucleus
	BjuTIFY59	BjuB043544	BjuB03	4102967	4105097	354	38.203	9.44	unstable	Nucleus
	BjuTIFY60	BjuB045354	BjuB05	4470086	4472100	351	38.18	9.64	unstable	Nucleus
	BnaTIFY01	BnaA01g04460D	BnaA01	2071675	2073881	345	37.5406	9.62	unstable	Nucleus
	BnaTIFY28	BnaA08g12140D	BnaA08	10858755	10861320	344	37.2531	9.49	unstable	Nucleus
	BnaTIFY37	BnaC01g05900D	BnaC01	3125493	3127821	358	38.7818	8.83	unstable	Nucleus
	BnaTIFY45	BnaC03g67120D	BnaC03	56739885	56742305	356	38.3884	8.7	unstable	Nucleus
	BniTIFY08	BniB009264-PA	BniB02	41602760	41604774	350	38.049	9.64	unstable	Nucleus
	BniTIFY16	BniB015670-PA	BniB07	38139469	38141602	354	38.203	9.44	unstable	Nucleus
	BolTIFY14	Bol017492	BolC03	53611579	53613652	357	38.726	9.45	unstable	Nucleus
	BolTIFY15	Bol017893	BolC01	3260021	3261946	332	36.063	9.96	unstable	Nucleus
	BraTIFY01	BraA01g005510.3C	BraA01	2666553	2668459	345	37.392	10.3	unstable	Nucleus
	BraTIFY26	BraA08g017000.3C	BraA08	13786604	13788645	359	38.907	9.44	unstable	Nucleus
TIFY II	BnaTIFY08	BnaA02g10180D	BnaA02	5160816	5161443	112	11.915	4.56	unstable	Nucleus
	BnaTIFY12	BnaA03g39190D	BnaA03	19539119	19539746	112	11.9601	4.56	stable	Nucleus
	BnaTIFY13	BnaA03g39210D	BnaA03	19544716	19545343	112	11.915	4.56	unstable	Nucleus
	BnaTIFY16	BnaA05g01180D	BnaA05	682230	682857	112	11.915	4.56	stable	Nucleus
	BnaTIFY49	BnaC04g22580D	BnaC04	23598568	23599195	112	11.9461	4.56	unstable	Nucleus
	BolTIFY10	Bol014138	BolC04	33962192	33962530	112	11.939	4.48	stable	Nucleus
	BraTIFY31	BraA09g040700.3C	BraA09	31766186	31766524	113	12.078	4.26	stable	Nucleus
ZML	AtTIFY05	AT1G51600	AtChr1	19132221	19135541	303	33.13	7.19	stable	Nucleus
	AtTIFY11	AT3G21175	AtChr3	7422036	7424905	298	32.883	6.8	stable	Nucleus
	AtTIFY15	AT4G24470	AtChr4	12645542	12647965	318	34.223	6.28	unstable	Nucleus
	BjuTIFY02	BjuA002902	BjuA08	1881824	1883764	260	28.623	6.61	unstable	Nucleus
	BjuTIFY04	BjuA004185	BjuA01	9091408	9093309	310	33.59	6.37	unstable	Nucleus
	BjuTIFY09	BjuA012341	BjuA03	33136904	33140807	383	42.376	6.5	unstable	Nucleus
	BjuTIFY17	BjuA027823	BjuA08	8150121	8151583	313	34.247	6.74	stable	Nucleus
	BjuTIFY32	BjuB003896	BjuB07	30500137	30504158	396	43.766	6.74	stable	Nucleus
	BjuTIFY33	BjuB005024	BjuB05	8016575	8018620	312	33.71	6.37	unstable	Nucleus
	BjuTIFY35	BjuB007915	BjuB07	6745500	6754647	1260	137.891	6.86	unstable	Nucleus
	BjuTIFY45	BjuB026135	BjuB01	35117802	35119215	289	31.603	6.43	stable	Nucleus
	BjuTIFY62	BjuB048796	BjuB02	62953626	62957335	428	46.837	6.32	unstable	Nucleus
	BjuTIFY63	BjuO004539	BjuContig2714	429	2471	312	33.71	6.37	unstable	Nucleus
	BnaTIFY03	BnaA01g25320D	BnaA01	17718134	17722652	367	40.6816	6.84	unstable	Nucleus
	BnaTIFY05	BnaA01g35150D	BnaA01_random	431722	434205	310	33.5602	5.94	unstable	Nucleus
	BnaTIFY14	BnaA03g46720D	BnaA03	23975583	23977398	261	28.2864	6.13	unstable	Nucleus
	BnaTIFY18	BnaA05g19840D	BnaA05	15257033	15259343	240	26.3622	6.26	stable	Nucleus
	BnaTIFY27	BnaA08g01910D	BnaA08	1537352	1538684	261	28.5446	6.56	unstable	Nucleus
	BnaTIFY39	BnaC01g32210D	BnaC01	31343039	31347829	386	43.0777	8.73	stable	Nucleus
	BnaTIFY40	BnaC01g41520D	BnaC01_random	687050	689384	307	33.2479	5.94	unstable	Nucleus
	BnaTIFY47	BnaC03g77870D	BnaC03_random	6214034	6215990	296	32.3648	5.79	unstable	Nucleus
	BnaTIFY54	BnaC05g30820D	BnaC05	29919979	29922529	288	31.5801	6.13	stable	Nucleus
	BnaTIFY61	BnaC07g38910D	BnaC07	40088182	40089681	259	28.0812	5.83	unstable	Nucleus
	BniTIFY01	BniB002184-PA	BniScaffold_10.1	2534241	2537611	385	42.316	5.65	unstable	Nucleus
	BniTIFY03	BniB003107-PA	BniB05	9165206	9166606	288	31.488	6.28	stable	Nucleus
	BniTIFY10	BniB013284-PA	BniB02	38149073	38151117	312	33.728	6.37	unstable	Nucleus
	BniTIFY12	BniB014081-PA	BniB01	24695467	24697145	287	31.46	6.74	stable	Nucleus
	BniTIFY33	BniB048992-PA	BniB01	6993786	6997294	357	39.409	7.28	stable	Nucleus
	BolTIFY02	Bol002027	BolScaffold000409	163556	164822	257	28.215	6.96	stable	Nucleus
	BolTIFY06	Bol009539	BolC01	11035531	11037527	304	33.064	6.5	unstable	Nucleus
	BolTIFY16	Bol018802	BolC01	29272072	29273765	288	31.522	6.74	stable	Nucleus
	BolTIFY29	Bol038395	BolC05	20275674	20277147	288	31.58	6.58	stable	Nucleus
	BolTIFY33	Bol042168	BolC07	43486781	43488465	259	28.111	6.23	unstable	Nucleus
	BraTIFY02	BraA01g015250.3C	BraA01	8083117	8085090	311	33.558	6.51	unstable	Nucleus
	BraTIFY04	BraA01g032480.3C	BraA01	22199769	22201523	291	31.727	6.74	stable	Nucleus
	BraTIFY12	BraA03g051870.3C	BraA03	26818713	26820550	262	28.333	6.41	unstable	Nucleus
	BraTIFY15	BraA05g025960.3C	BraA05	19584022	19585519	324	35.604	6.94	stable	Nucleus
	BraTIFY24	BraA08g002520.3C	BraA08	1818775	1819972	263	28.478	7.18	stable	Nucleus
Note: At, A. thalinana; Bra, B. rapa; Bol, B. oleracea; Bni, B. nigra; Bna, B. napus; Bju, B. juncea; Chr, Chromosome;PI, isoelectric point; MW, molecular weight;SL,subcellular localization.
