# Supplementary material for: Genome-Wide Identification of the TIFY Gene Family in Brassiceae and Its Potential Association with Heavy Metal Stress in Rapeseed
Source: Plants (Basel). 2022 Feb 28;11(5):667. doi: 10.3390/plants11050667 (PMC8912736; doi:10.3390/plants11050667)
Supplement: Supplementary file 1 [file plants-11-00667-s001.zip › Table S3. The orthologous TIFY gene pairs among A. thaliana and five Brassiceae species.xlsx]

## Sheet: Sheet1
Table S3. The orthologous TIFY gene pairs among A. thaliana and five Brassiceae species
Comparison	Gene ID	Gene ID	Ka	Ks	Ka/Ks	Selection pressure
A. thaliana and B. rapa	AT1G17380	BraA02g021020.3C	0.303834	1.16913	0.259882	Purifying selection
	AT1G17380	BraA06g013190.3C	0.183566	0.420309	0.436741	Purifying selection
	AT1G17380	BraA07g036860.3C	0.262152	0.989929	0.264819	Purifying selection
	AT1G17380	BraA08g029290.3C	0.197255	0.423002	0.466321	Purifying selection
	AT1G17380	BraA09g057760.3C	0.128985	0.41461	0.3111	Purifying selection
	AT1G19180	BraA02g022540.3C	0.245018	0.833778	0.293864	Purifying selection
	AT1G19180	BraA06g014750.3C	0.142769	0.362122	0.394256	Purifying selection
	AT1G19180	BraA08g028330.3C	0.104793	0.392641	0.266894	Purifying selection
	AT1G19180	BraA09g056830.3C	0.0885957	0.375672	0.235833	Purifying selection
	AT1G30135	BraA04g024740.3C	0.269353	1.01245	0.266042	Purifying selection
	AT1G30135	BraA05g010510.3C	0.312463	0.762988	0.409525	Purifying selection
	AT1G30135	BraA08g023500.3C	0.118729	0.385448	0.308029	Purifying selection
	AT1G30135	BraA09g034900.3C	0.181955	0.287615	0.632633	Purifying selection
	AT1G48500	BraA01g034810.3C	0.310935	0.753561	0.412621	Purifying selection
	AT1G48500	BraA05g029670.3C	0.319292	0.692069	0.461359	Purifying selection
	AT1G51600	BraA01g032480.3C	0.165664	0.64437	0.257094	Purifying selection
	AT1G51600	BraA05g025960.3C	0.169675	0.576816	0.294159	Purifying selection
	AT1G51600	BraA08g002520.3C	0.0714203	0.4068	0.175566	Purifying selection
	AT1G70700	BraA02g020000.3C	0.0949896	0.362808	0.261818	Purifying selection
	AT1G70700	BraA07g029850.3C	0.170903	0.399213	0.4281	Purifying selection
	AT1G70700	BraA07g035430.3C	0.132961	0.356031	0.373454	Purifying selection
	AT1G72450	BraA02g021020.3C	0.149936	0.42073	0.35637	Purifying selection
	AT1G72450	BraA06g013190.3C	0.265896	0.902364	0.294666	Purifying selection
	AT1G72450	BraA07g036860.3C	0.137642	0.547456	0.251421	Purifying selection
	AT1G72450	BraA08g029290.3C	0.252229	1.03563	0.243552	Purifying selection
	AT1G72450	BraA09g057760.3C	0.26198	0.929851	0.281745	Purifying selection
	AT1G74950	BraA02g022540.3C	0.149666	0.572486	0.261432	Purifying selection
	AT1G74950	BraA07g028010.3C	0.153499	0.355181	0.43217	Purifying selection
	AT1G74950	BraA07g038660.3C	0.146684	0.527037	0.278317	Purifying selection
	AT1G74950	BraA08g028330.3C	0.246593	1.08318	0.227657	Purifying selection
	AT1G74950	BraA09g056830.3C	0.230976	0.859251	0.268811	Purifying selection
	AT2G34600	BraA04g024740.3C	0.128945	0.357357	0.360829	Purifying selection
	AT2G34600	BraA05g010510.3C	0.167065	0.419519	0.398231	Purifying selection
	AT2G34600	BraA08g023500.3C	0.293417	0.543728	0.539639	Purifying selection
	AT2G34600	BraA09g034900.3C	0.279646	0.575778	0.485684	Purifying selection
	AT3G17860	BraA01g034810.3C	0.0826493	0.319162	0.258957	Purifying selection
	AT3G17860	BraA05g029670.3C	0.0774094	0.295069	0.262344	Purifying selection
	AT3G21175	BraA01g032480.3C	0.100207	0.375218	0.267065	Purifying selection
	AT3G21175	BraA05g025960.3C	0.104461	0.324477	0.321936	Purifying selection
	AT3G21175	BraA08g002520.3C	0.138964	0.744184	0.186734	Purifying selection
	AT3G43440	BraA02g009200.3C	0.453007	1.39037	0.325817	Purifying selection
	AT3G43440	BraA10g019770.3C	0.501727	1.09194	0.459484	Purifying selection
	AT4G14713	BraA01g021980.3C	0.143826	0.437872	0.328465	Purifying selection
	AT4G14713	BraA08g010800.3C	0.149547	0.484481	0.308675	Purifying selection
	AT4G24470	BraA01g015250.3C	0.0968841	0.388457	0.249407	Purifying selection
	AT4G24470	BraA03g051870.3C	0.142628	0.340919	0.418363	Purifying selection
	AT4G32570	BraA01g005510.3C	0.10941	0.438291	0.249629	Purifying selection
	AT4G32570	BraA08g017000.3C	0.0820981	0.393393	0.208692	Purifying selection
	AT5G13220	BraA02g004740.3C	0.123993	0.497471	0.249247	Purifying selection
	AT5G13220	BraA03g005650.3C	0.154013	0.403431	0.381758	Purifying selection
	AT5G13220	BraA10g025540.3C	0.112623	0.430624	0.261535	Purifying selection
	AT5G20900	BraA02g009200.3C	0.159601	0.342053	0.466597	Purifying selection
	AT5G20900	BraA10g019770.3C	0.144456	0.498988	0.289497	Purifying selection
A. thaliana and B. oleracea	AT1G17380	Bol009774	0.140268	0.445331	0.314974	Purifying selection
	AT1G17380	Bol026339	0.275137	1.1371	0.241964	Purifying selection
	AT1G17380	Bol029321	0.182495	0.41326	0.441598	Purifying selection
	AT1G17380	Bol034876	0.288766	1.0859	0.265922	Purifying selection
	AT1G19180	Bol013163	0.110747	0.340655	0.325101	Purifying selection
	AT1G19180	Bol026828	0.146666	0.331321	0.442669	Purifying selection
	AT1G19180	Bol039351	0.24475	0.857042	0.285576	Purifying selection
	AT1G19180	Bol044840	0.0970733	0.340845	0.284802	Purifying selection
	AT1G30135	Bol008534	0.118877	0.347377	0.342212	Purifying selection
	AT1G30135	Bol022524	0.160445	0.33216	0.483036	Purifying selection
	AT1G30135	Bol027372	0.310754	0.81262	0.38241	Purifying selection
	AT1G30135	Bol037853	0.267282	0.67968	0.393246	Purifying selection
	AT1G48500	Bol013829	0.315391	0.710137	0.444127	Purifying selection
	AT1G48500	Bol030895	0.29643	0.726017	0.408295	Purifying selection
	AT1G51600	Bol018802	0.16582	0.701312	0.236443	Purifying selection
	AT1G51600	Bol038395	0.159456	0.647845	0.246133	Purifying selection
	AT1G70700	Bol017418	0.137999	0.389265	0.354511	Purifying selection
	AT1G70700	Bol041431	0.101695	0.362726	0.280364	Purifying selection
	AT1G72450	Bol009774	0.262691	1.04833	0.250582	Purifying selection
	AT1G72450	Bol026339	0.150154	0.561219	0.26755	Purifying selection
	AT1G72450	Bol029321	0.249164	1.13329	0.219858	Purifying selection
	AT1G72450	Bol034876	0.142508	0.397032	0.358933	Purifying selection
	AT1G74950	Bol026137	0.156988	0.553248	0.283757	Purifying selection
	AT1G74950	Bol026828	0.250032	0.782041	0.319718	Purifying selection
	AT1G74950	Bol039351	0.149666	0.53385	0.280352	Purifying selection
	AT1G74950	Bol039922	0.126518	0.347668	0.363906	Purifying selection
	AT2G34600	Bol008534	0.293842	0.540588	0.543561	Purifying selection
	AT2G34600	Bol022524	0.273241	0.585119	0.466983	Purifying selection
	AT2G34600	Bol027372	0.157657	0.358252	0.440072	Purifying selection
	AT2G34600	Bol037853	0.14348	0.245796	0.583735	Purifying selection
	AT3G17860	Bol013829	0.081339	0.251035	0.324015	Purifying selection
	AT3G17860	Bol030895	0.0812143	0.349886	0.232116	Purifying selection
	AT3G21175	Bol018802	0.103396	0.439303	0.235363	Purifying selection
	AT3G21175	Bol038395	0.0984182	0.369416	0.266416	Purifying selection
	AT3G43440	Bol035782	0.78204	1.42899	0.547269	Purifying selection
	AT3G43440	Bol036100	0.419796	1.36014	0.308642	Purifying selection
	AT4G14713	Bol006854	0.140951	0.544772	0.258734	Purifying selection
	AT4G14713	Bol014725	0.128167	0.423039	0.302968	Purifying selection
	AT4G24470	Bol009539	0.0941504	0.41439	0.227202	Purifying selection
	AT4G24470	Bol042168	0.113095	0.382892	0.29537	Purifying selection
	AT4G32570	Bol017492	0.0914541	0.394375	0.231897	Purifying selection
	AT4G32570	Bol017893	0.106351	0.421813	0.252129	Purifying selection
	AT5G13220	Bol034224	0.144491	0.384388	0.3759	Purifying selection
	AT5G13220	Bol043451	0.116503	0.372141	0.313063	Purifying selection
	AT5G20900	Bol035782	0.216209	0.599131	0.360871	Purifying selection
	AT5G20900	Bol036100	0.155307	0.346915	0.447679	Purifying selection
A. thaliana and B. napus	AT1G17380	BnaA06g11690D	0.205342	0.446665	0.459722	Purifying selection
	AT1G17380	BnaC05g13540D	0.220046	0.450539	0.488406	Purifying selection
	AT1G17380	BnaA07g30200D	0.262152	0.989929	0.264819	Purifying selection
	AT1G17380	BnaA08g23150D	0.184165	0.41725	0.441377	Purifying selection
	AT1G17380	BnaC08g37780D	0.13945	0.436367	0.319571	Purifying selection
	AT1G19180	BnaA09g44300D	0.0885685	0.366627	0.241576	Purifying selection
	AT1G19180	BnaA06g13250D	0.135819	0.33334	0.407448	Purifying selection
	AT1G19180	BnaC05g14810D	0.146666	0.331321	0.442669	Purifying selection
	AT1G19180	BnaA08g22180D	0.100227	0.349129	0.287077	Purifying selection
	AT1G19180	BnaC08g36840D	0.0950579	0.350628	0.271107	Purifying selection
	AT1G30135	BnaA09g26390D	0.186183	0.288265	0.645872	Purifying selection
	AT1G30135	BnaC05g23060D	0.156223	0.33216	0.470324	Purifying selection
	AT1G30135	BnaA08g17540D	0.118729	0.385448	0.308029	Purifying selection
	AT1G48500	BnaA01g27170D	0.303192	0.736127	0.411875	Purifying selection
	AT1G48500	BnaC05g35610D	0.315391	0.710137	0.444127	Purifying selection
	AT1G48500	BnaA05g22360D	0.31448	0.728268	0.431819	Purifying selection
	AT1G51600	BnaC03g77870D	0.0810111	0.329079	0.246175	Purifying selection
	AT1G51600	BnaA01g25320D	0.167579	0.643927	0.260245	Purifying selection
	AT1G51600	BnaA08g01910D	0.0743806	0.380397	0.195534	Purifying selection
	AT1G70700	BnaC02g20120D	0.102711	0.371419	0.276538	Purifying selection
	AT1G70700	BnaC06g31830D	0.14634	0.360538	0.405893	Purifying selection
	AT1G70700	BnaA07g23750D	0.112763	0.374745	0.300907	Purifying selection
	AT1G70700	BnaA07g28810D	0.136872	0.375476	0.36453	Purifying selection
	AT1G72450	BnaA07g30200D	0.137642	0.547456	0.251421	Purifying selection
	AT1G72450	BnaA08g23150D	0.249551	1.02836	0.242669	Purifying selection
	AT1G72450	BnaC06g33640D	0.150154	0.561219	0.26755	Purifying selection
	AT1G72450	BnaA02g15990D	0.144229	0.419422	0.343875	Purifying selection
	AT1G74950	BnaA07g31880D	0.147857	0.557754	0.265094	Purifying selection
	AT1G74950	BnaA02g17040D	0.147369	0.559385	0.263448	Purifying selection
	AT1G74950	BnaC06g35750D	0.146137	0.548523	0.26642	Purifying selection
	AT1G74950	BnaC06g22690D	0.146183	0.33286	0.439173	Purifying selection
	AT2G34600	BnaA04g20270D	0.128945	0.357357	0.360829	Purifying selection
	AT2G34600	BnaA05g09200D	0.167065	0.419519	0.398231	Purifying selection
	AT2G34600	BnaC04g10630D	0.157657	0.358252	0.440072	Purifying selection
	AT2G34600	BnaA08g17540D	0.293417	0.543728	0.539639	Purifying selection
	AT3G17860	BnaA01g27170D	0.0875199	0.323181	0.270808	Purifying selection
	AT3G17860	BnaC05g35610D	0.081339	0.251035	0.324015	Purifying selection
	AT3G17860	BnaA05g22360D	0.0724785	0.324128	0.223611	Purifying selection
	AT3G21175	BnaA05g19840D	0.0998658	0.337707	0.295717	Purifying selection
	AT3G21175	BnaC01g32210D	0.0967253	0.427292	0.226368	Purifying selection
	AT3G21175	BnaA01g25320D	0.0984842	0.3834	0.25687	Purifying selection
	AT3G21175	BnaC05g30820D	0.0984182	0.369416	0.266416	Purifying selection
	AT3G43440	BnaA10g14660D	0.482806	1.24403	0.3881	Purifying selection
	AT4G14713	BnaA01g19090D	0.13052	0.433525	0.301067	Purifying selection
	AT4G14713	BnaC08g09760D	0.140951	0.544772	0.258734	Purifying selection
	AT4G14713	BnaC01g22850D	0.136211	0.444989	0.306098	Purifying selection
	AT4G14713	BnaA08g29440D	0.149805	0.52096	0.287555	Purifying selection
	AT4G24470	BnaC01g41520D	0.0982244	0.352618	0.278558	Purifying selection
	AT4G24470	BnaA01g35150D	0.0952088	0.366561	0.259735	Purifying selection
	AT4G24470	BnaA03g46720D	0.146456	0.403526	0.362941	Purifying selection
	AT4G24470	BnaC07g38910D	0.120091	0.414374	0.289814	Purifying selection
	AT4G32570	BnaC03g67120D	0.090066	0.39455	0.228275	Purifying selection
	AT4G32570	BnaA08g12140D	0.0779253	0.383971	0.202945	Purifying selection
	AT4G32570	BnaA01g04460D	0.110826	0.439562	0.252128	Purifying selection
	AT4G32570	BnaC01g05900D	0.105591	0.410936	0.256952	Purifying selection
	AT5G13220	BnaC09g43860D	0.116362	0.373831	0.311269	Purifying selection
	AT5G13220	BnaA10g20060D	0.11118	0.373266	0.297858	Purifying selection
	AT5G13220	BnaA02g01520D	0.124346	0.458182	0.271391	Purifying selection
	AT5G13220	BnaC02g04570D	0.124346	0.525567	0.236595	Purifying selection
	AT5G20900	BnaA02g05120D	0.173489	0.414424	0.418626	Purifying selection
	AT5G20900	BnaC09g36990D	0.130471	0.474937	0.274713	Purifying selection
	AT5G20900	BnaA10g14660D	0.150333	0.500296	0.300487	Purifying selection
B. rapa and B. napus	BraA01g005510.3C	BnaC03g67120D	0.0973078	0.310482	0.313409	Purifying selection
	BraA01g005510.3C	BnaA08g12140D	0.101487	0.33078	0.306812	Purifying selection
	BraA01g005510.3C	BnaC01g05900D	0.0257813	0.0689646	0.373834	Purifying selection
	BraA01g015250.3C	BnaA03g46720D	0.132809	0.3717	0.357302	Purifying selection
	BraA01g015250.3C	BnaC07g38910D	0.112973	0.372723	0.303103	Purifying selection
	BraA01g021980.3C	BnaA01g19090D	0.0111062	0.0134332	0.826771	Purifying selection
	BraA01g021980.3C	BnaC08g09760D	0.0889894	0.334216	0.266263	Purifying selection
	BraA01g021980.3C	BnaC01g22850D	0.0225396	0.0554739	0.406309	Purifying selection
	BraA01g032480.3C	BnaA05g19840D	0.064274	0.255756	0.25131	Purifying selection
	BraA01g032480.3C	BnaC01g32210D	0.00297952	0.0689226	0.0432299	Purifying selection
	BraA01g032480.3C	BnaA01g25320D	0.00148865	0.0205229	0.0725361	Purifying selection
	BraA01g032480.3C	BnaC05g30820D	0.0626106	0.278265	0.225004	Purifying selection
	BraA01g034810.3C	BnaA01g27170D	0.00377043	0.00383633	0.982824	Purifying selection
	BraA01g034810.3C	BnaC05g35610D	0.098583	0.203145	0.485284	Purifying selection
	BraA01g034810.3C	BnaA05g22360D	0.0784076	0.228655	0.342907	Purifying selection
	BraA02g004740.3C	BnaC09g43860D	0.0696729	0.404384	0.172294	Purifying selection
	BraA02g004740.3C	BnaA10g20060D	0.0749375	0.416862	0.179766	Purifying selection
	BraA02g004740.3C	BnaA02g01520D	0.00238379	0.00762395	0.312671	Purifying selection
	BraA02g004740.3C	BnaC02g04570D	0.0144177	0.0389192	0.370453	Purifying selection
	BraA02g009200.3C	BnaA02g05120D	0.033012	0.0818851	0.403151	Purifying selection
	BraA02g009200.3C	BnaC09g36990D	0.109834	0.340403	0.32266	Purifying selection
	BraA02g009200.3C	BnaA10g14660D	0.118436	0.363466	0.325853	Purifying selection
	BraA02g020000.3C	BnaC02g20120D	0.00802254	0.00513481	1.56238	Positive selection
	BraA02g020000.3C	BnaC06g31830D	0.101191	0.245694	0.411858	Purifying selection
	BraA02g020000.3C	BnaA07g23750D	0.0885442	0.241916	0.366012	Purifying selection
	BraA02g020000.3C	BnaA07g28810D	0.10001	0.248804	0.401963	Purifying selection
	BraA02g021020.3C	BnaA07g30200D	0.124649	0.31067	0.401226	Purifying selection
	BraA02g021020.3C	BnaA08g23150D	0.341311	1.10847	0.307913	Purifying selection
	BraA02g021020.3C	BnaC06g33640D	0.136301	0.292207	0.466453	Purifying selection
	BraA02g021020.3C	BnaA02g15990D	0.0143794	0.0107673	1.33546	Positive selection
	BraA02g022540.3C	BnaA07g31880D	0.110076	0.42932	0.256397	Purifying selection
	BraA02g022540.3C	BnaA02g17040D	0.00182426	0.0117765	0.154907	Purifying selection
	BraA02g022540.3C	BnaC06g35750D	0.110754	0.452673	0.244666	Purifying selection
	BraA02g022540.3C	BnaC06g22690D	0.125622	0.268126	0.46852	Purifying selection
	BraA03g005650.3C	BnaA03g04250D	0.00907041	0.0142861	0.634909	Purifying selection
	BraA03g005650.3C	BnaA10g20060D	0.111999	0.25798	0.434138	Purifying selection
	BraA03g005650.3C	BnaA02g01520D	0.118297	0.273447	0.432615	Purifying selection
	BraA03g005650.3C	BnaC02g04570D	0.119571	0.248833	0.480526	Purifying selection
	BraA03g051870.3C	BnaA03g46720D	0.0118647	0.02703	0.438945	Purifying selection
	BraA03g051870.3C	BnaC07g38910D	0.0280124	0.0898509	0.311766	Purifying selection
	BraA04g024740.3C	BnaA05g09200D	0.134414	0.384164	0.349888	Purifying selection
	BraA04g024740.3C	BnaC04g10630D	0.127666	0.354388	0.360243	Purifying selection
	BraA05g010510.3C	BnaA04g20270D	0.134414	0.384164	0.349888	Purifying selection
	BraA05g010510.3C	BnaC04g10630D	0.0150664	0.0385524	0.390804	Purifying selection
	BraA05g025960.3C	BnaA05g19840D	0.00574028	0.0101956	0.563017	Purifying selection
	BraA05g025960.3C	BnaC01g32210D	0.0710567	0.280865	0.252992	Purifying selection
	BraA05g025960.3C	BnaA01g25320D	0.0721501	0.254271	0.283753	Purifying selection
	BraA05g025960.3C	BnaC05g30820D	0.0135393	0.0648176	0.208883	Purifying selection
	BraA05g029670.3C	BnaA01g27170D	0.0891009	0.230704	0.386213	Purifying selection
	BraA05g029670.3C	BnaC05g35610D	0.0299597	0.0641645	0.466921	Purifying selection
	BraA05g029670.3C	BnaA05g22360D	0.0141885	0.087544	0.162073	Purifying selection
	BraA06g013190.3C	BnaA06g11690D	0.023148	0.0146132	1.58404	Positive selection
	BraA06g013190.3C	BnaC05g13540D	0.0806294	0.103613	0.77818	Purifying selection
	BraA06g013190.3C	BnaA08g23150D	0.152923	0.491419	0.311187	Purifying selection
	BraA06g013190.3C	BnaC08g37780D	0.119806	0.290666	0.412177	Purifying selection
	BraA06g014750.3C	BnaA09g44300D	0.157601	0.417916	0.377112	Purifying selection
	BraA06g014750.3C	BnaC08g36840D	0.140891	0.412315	0.341708	Purifying selection
	BraA07g028010.3C	BnaA07g31880D	0.154125	0.42821	0.359929	Purifying selection
	BraA07g028010.3C	BnaA07g21960D	0.0467556	0.0587713	0.795551	Purifying selection
	BraA07g028010.3C	BnaC06g35750D	0.162091	0.428735	0.378068	Purifying selection
	BraA07g028010.3C	BnaC06g22690D	0.0263356	0.0305472	0.862128	Purifying selection
	BraA07g029850.3C	BnaC06g24560D	0.0583533	0.0621434	0.93901	Purifying selection
	BraA07g029850.3C	BnaC02g20120D	0.136496	0.274919	0.496496	Purifying selection
	BraA07g029850.3C	BnaC06g31830D	0.169453	0.363292	0.466437	Purifying selection
	BraA07g029850.3C	BnaA07g23750D	0.0558949	0.0625362	0.893801	Purifying selection
	BraA07g035430.3C	BnaC02g20120D	0.100099	0.258123	0.387797	Purifying selection
	BraA07g035430.3C	BnaC06g31830D	0.0182657	0.0437083	0.417901	Purifying selection
	BraA07g035430.3C	BnaA07g23750D	0.102824	0.324771	0.316604	Purifying selection
	BraA07g035430.3C	BnaA07g28810D	0.011662	0.0440291	0.264871	Purifying selection
	BraA07g036860.3C	BnaC06g33640D	0.03242	0.0568454	0.570318	Purifying selection
	BraA07g036860.3C	BnaA02g15990D	0.113554	0.309088	0.367384	Purifying selection
	BraA07g038660.3C	BnaA07g31880D	0.00355451	0.0117881	0.301535	Purifying selection
	BraA07g038660.3C	BnaA02g17040D	0.107868	0.408519	0.264045	Purifying selection
	BraA07g038660.3C	BnaC06g35750D	0.0288151	0.0877827	0.328254	Purifying selection
	BraA07g038660.3C	BnaC06g22690D	0.142458	0.380331	0.374563	Purifying selection
	BraA08g002520.3C	BnaA08g01910D	0.00830573	0.110857	0.0749229	Purifying selection
	BraA08g010800.3C	BnaA01g19090D	0.0881101	0.323782	0.272128	Purifying selection
	BraA08g010800.3C	BnaC08g09760D	0.0576261	0.110511	0.52145	Purifying selection
	BraA08g017000.3C	BnaC03g67120D	0.022126	0.09547	0.231758	Purifying selection
	BraA08g017000.3C	BnaA08g12140D	0.0222399	0.0869594	0.25575	Purifying selection
	BraA08g017000.3C	BnaA01g04460D	0.0912586	0.29416	0.310235	Purifying selection
	BraA08g017000.3C	BnaC01g05900D	0.0856618	0.261208	0.327945	Purifying selection
	BraA08g023500.3C	BnaC03g59110D	0.00671145	0.0338403	0.198327	Purifying selection
	BraA08g023500.3C	BnaA09g26390D	0.0753919	0.337013	0.223706	Purifying selection
	BraA08g023500.3C	BnaA04g20270D	0.291372	0.838022	0.34769	Purifying selection
	BraA08g023500.3C	BnaC05g23060D	0.0752598	0.305144	0.246637	Purifying selection
	BraA08g028330.3C	BnaA09g44300D	0.0681659	0.338583	0.201327	Purifying selection
	BraA08g028330.3C	BnaA06g13250D	0.0776258	0.330712	0.234723	Purifying selection
	BraA08g028330.3C	BnaA08g22180D	0.0154291	0.0739234	0.208718	Purifying selection
	BraA08g028330.3C	BnaC08g36840D	0.0706404	0.312209	0.22626	Purifying selection
	BraA08g028330.3C	BnaC08g18640D	0.022281	0.0919811	0.242234	Purifying selection
	BraA08g029290.3C	BnaA06g11690D	0.181071	0.491188	0.368638	Purifying selection
	BraA08g029290.3C	BnaC05g13540D	0.208125	0.528335	0.393926	Purifying selection
	BraA08g029290.3C	BnaC08g37780D	0.155217	0.381152	0.407231	Purifying selection
	BraA09g034900.3C	BnaC05g23060D	0.0165114	0.0699536	0.236034	Purifying selection
	BraA09g034900.3C	BnaA08g17540D	0.0717539	0.336229	0.213408	Purifying selection
	BraA09g056830.3C	BnaC05g14810D	0.0921553	0.307982	0.299223	Purifying selection
	BraA09g056830.3C	BnaA08g22180D	0.0708982	0.349525	0.202842	Purifying selection
	BraA09g056830.3C	BnaC08g18640D	0.0802527	0.356157	0.22533	Purifying selection
	BraA09g057760.3C	BnaA06g11690D	0.136539	0.294573	0.463515	Purifying selection
	BraA09g057760.3C	BnaC05g13540D	0.172082	0.331997	0.518325	Purifying selection
	BraA09g057760.3C	BnaA08g23150D	0.138542	0.398174	0.347943	Purifying selection
	BraA09g057760.3C	BnaC08g37780D	0.00906127	0.00499586	1.81376	Positive selection
	BraA10g019770.3C	BnaA02g05120D	0.129664	0.391673	0.331051	Purifying selection
	BraA10g019770.3C	BnaC09g36990D	0.0392246	0.113289	0.346235	Purifying selection
	BraA10g025540.3C	BnaC09g43860D	0.0119548	0.0393533	0.303782	Purifying selection
	BraA10g025540.3C	BnaA10g20060D	0	0.00769731	0	Purifying selection
	BraA10g025540.3C	BnaA02g01520D	0.0775205	0.445048	0.174185	Purifying selection
	BraA10g025540.3C	BnaC02g04570D	0.0762045	0.466052	0.16351	Purifying selection
B. oleracea and B. napus	Bol006854	BnaA01g19090D	0.0782999	0.314907	0.248644	Purifying selection
	Bol006854	BnaA08g29440D	0.0440928	0.0956159	0.461145	Purifying selection
	Bol008534	BnaA09g26390D	0.0754802	0.285361	0.264508	Purifying selection
	Bol008534	BnaC05g23060D	0.0753478	0.255413	0.295004	Purifying selection
	Bol008534	BnaA08g17540D	0	0.0336505	0	Purifying selection
	Bol009539	BnaA01g35150D	0.0115986	0.0983807	0.117895	Purifying selection
	Bol009539	BnaA03g46720D	0.13154	0.387913	0.339097	Purifying selection
	Bol009539	BnaC07g38910D	0.112094	0.406198	0.27596	Purifying selection
	Bol009774	BnaA06g11690D	0.121212	0.288975	0.419456	Purifying selection
	Bol009774	BnaC05g13540D	0.157969	0.311408	0.507275	Purifying selection
	Bol009774	BnaA08g23150D	0.140792	0.377941	0.372524	Purifying selection
	Bol009774	BnaA10g20060D	0.00149031	0.00521741	0.285642	Purifying selection
	Bol013163	BnaA09g44300D	0.0799042	0.334338	0.238992	Purifying selection
	Bol013163	BnaA06g13250D	0.0789262	0.284635	0.277289	Purifying selection
	Bol013163	BnaA08g22180D	0.0170051	0.0917611	0.18532	Purifying selection
	Bol013163	BnaC08g36840D	0.0829722	0.304099	0.272846	Purifying selection
	Bol013163	BnaC08g18640D	0.00506545	0.0443547	0.114203	Purifying selection
	Bol013829	BnaA05g22360D	0.0216622	0.0732289	0.295814	Purifying selection
	Bol014725	BnaA01g19090D	0.0155281	0.0414375	0.374737	Purifying selection
	Bol014725	BnaC08g09760D	0.0880101	0.348243	0.252727	Purifying selection
	Bol014725	BnaC01g22850D	0.00841327	0.00894865	0.940172	Purifying selection
	Bol014725	BnaA08g29440D	0.0936783	0.364571	0.256955	Purifying selection
	Bol017418	BnaC06g24560D	0.004889	0.0167722	0.291494	Purifying selection
	Bol017418	BnaC02g20120D	0.101674	0.253597	0.400928	Purifying selection
	Bol017418	BnaA07g23750D	0.0147516	0.0253724	0.581402	Purifying selection
	Bol017418	BnaA07g28810D	0.145219	0.357125	0.406634	Purifying selection
	Bol017492	BnaC03g67120D	0.0122289	0.0163997	0.745681	Purifying selection
	Bol017492	BnaA08g12140D	0.0292114	0.107444	0.271876	Purifying selection
	Bol017492	BnaA01g04460D	0.106523	0.30317	0.351366	Purifying selection
	Bol017492	BnaC01g05900D	0.0974304	0.277789	0.350735	Purifying selection
	Bol017893	BnaC03g67120D	0.0941496	0.318262	0.295824	Purifying selection
	Bol017893	BnaA08g12140D	0.0953777	0.326038	0.292536	Purifying selection
	Bol017893	BnaA01g04460D	0.0293926	0.0768455	0.38249	Purifying selection
	Bol017893	BnaC01g05900D	0.00394781	0.0129267	0.305399	Purifying selection
	Bol018802	BnaA05g19840D	0.0622139	0.272322	0.228457	Purifying selection
	Bol018802	BnaC01g32210D	0.00149663	0.0155312	0.0963631	Purifying selection
	Bol018802	BnaA01g25320D	0.00299701	0.069693	0.043003	Purifying selection
	Bol018802	BnaC05g30820D	0.060555	0.30312	0.199772	Purifying selection
	Bol022524	BnaA09g26390D	0.0232063	0.0700899	0.331093	Purifying selection
	Bol022524	BnaA08g17540D	0.078951	0.305144	0.258733	Purifying selection
	Bol026137	BnaA07g31880D	0.0550823	0.131339	0.41939	Purifying selection
	Bol026137	BnaA02g17040D	0.15512	0.475944	0.325921	Purifying selection
	Bol026137	BnaC06g35750D	0.0529343	0.117844	0.449189	Purifying selection
	Bol026137	BnaA02g01520D	0.18274	0.476455	0.383542	Purifying selection
	Bol026339	BnaA07g30200D	0.03242	0.0568454	0.570318	Purifying selection
	Bol026339	BnaA08g23150D	0.276273	1.13042	0.244399	Purifying selection
	Bol026339	BnaA02g15990D	0.125029	0.290746	0.430029	Purifying selection
	Bol026828	BnaA09g44300D	0.112912	0.347839	0.32461	Purifying selection
	Bol026828	BnaA06g13250D	0.0280735	0.0403168	0.696321	Purifying selection
	Bol026828	BnaA08g22180D	0.0869735	0.317587	0.273857	Purifying selection
	Bol026828	BnaC08g36840D	0.0980271	0.258817	0.378751	Purifying selection
	Bol027372	BnaA04g20270D	0.127666	0.354388	0.360243	Purifying selection
	Bol027372	BnaA05g09200D	0.0150664	0.0385524	0.390804	Purifying selection
	Bol029321	BnaA06g11690D	0.174755	0.479253	0.36464	Purifying selection
	Bol029321	BnaC05g13540D	0.201476	0.49423	0.407656	Purifying selection
	Bol029321	BnaA08g23150D	0.00978408	0.0286705	0.34126	Purifying selection
	Bol029321	BnaC08g37780D	0.135574	0.378946	0.357766	Purifying selection
	Bol030895	BnaA01g27170D	0.0139083	0.0434189	0.320329	Purifying selection
	Bol030895	BnaC05g35610D	0.0895333	0.214411	0.417577	Purifying selection
	Bol030895	BnaA05g22360D	0.0696252	0.251743	0.276572	Purifying selection
	Bol034224	BnaA03g04250D	0.0136574	0.00709225	1.92568	Positive selection
	Bol034224	BnaA10g20060D	0.11209	0.267275	0.41938	Purifying selection
	Bol034224	BnaA02g01520D	0.121043	0.262623	0.460899	Purifying selection
	Bol034224	BnaC02g04570D	0.122321	0.2384	0.51309	Purifying selection
	Bol034876	BnaA07g30200D	0.123545	0.342223	0.361006	Purifying selection
	Bol034876	BnaA08g23150D	0.290629	1.14713	0.253353	Purifying selection
	Bol034876	BnaC06g33640D	0.127542	0.322726	0.395201	Purifying selection
	Bol034876	BnaA02g15990D	0.0300365	0.0769174	0.390503	Purifying selection
	Bol035782	BnaA02g05120D	0.17519	0.421822	0.415317	Purifying selection
	Bol035782	BnaC09g36990D	0.0835677	0.167874	0.497799	Purifying selection
	Bol035782	BnaA10g14660D	0.0707575	0.183568	0.385457	Purifying selection
	Bol036100	BnaA02g05120D	0.0331202	0.0961828	0.344347	Purifying selection
	Bol036100	BnaC09g36990D	0.114064	0.314292	0.362925	Purifying selection
	Bol036100	BnaA10g14660D	0.127969	0.336804	0.379952	Purifying selection
	Bol037853	BnaA04g20270D	0.084111	0.197861	0.425101	Purifying selection
	Bol037853	BnaA05g09200D	0.138605	0.184893	0.749647	Purifying selection
	Bol037853	BnaC04g10630D	0.129615	0.169334	0.765438	Purifying selection
	Bol038395	BnaA05g19840D	0.00899673	0.0648761	0.138676	Purifying selection
	Bol038395	BnaC01g32210D	0.0679161	0.304749	0.222859	Purifying selection
	Bol038395	BnaA01g25320D	0.069596	0.296668	0.234592	Purifying selection
	Bol039351	BnaA07g31880D	0.107904	0.397513	0.271447	Purifying selection
	Bol039351	BnaA02g17040D	0.0259525	0.0545144	0.476068	Purifying selection
	Bol039351	BnaC06g35750D	0.108587	0.419519	0.258836	Purifying selection
	Bol039351	BnaC06g22690D	0.130666	0.247869	0.527156	Purifying selection
	Bol039922	BnaA07g31880D	0.116102	0.379394	0.30602	Purifying selection
	Bol039922	BnaA07g21960D	0.103194	0.138064	0.747435	Purifying selection
	Bol039922	BnaC06g35750D	0.122978	0.37286	0.329825	Purifying selection
	Bol042168	BnaA03g46720D	0.0227616	0.0898509	0.253326	Purifying selection
	Bol042168	BnaC07g38910D	0.00169109	0.00542498	0.311724	Purifying selection
	Bol043451	BnaA10g20060D	0.0135853	0.0286431	0.474295	Purifying selection
	Bol043451	BnaA02g01520D	0.0779769	0.398191	0.195828	Purifying selection
	Bol043451	BnaC02g04570D	0.0767329	0.416318	0.184313	Purifying selection
	Bol044840	BnaA09g44300D	0.047594	0.117542	0.404912	Purifying selection
	Bol044840	BnaC05g14810D	0.0961043	0.258382	0.371946	Purifying selection
	Bol044840	BnaA08g22180D	0.0709189	0.332052	0.213578	Purifying selection
	Bol044840	BnaC08g36840D	0.0266721	0.0306478	0.870278	Purifying selection
	Bol044840	BnaC08g18640D	0.0765611	0.305449	0.250651	Purifying selection
A. thaliana and B. nigra	AT1G74950	BniB002957-PA	0.110119	0.436925	0.252031	Purifying selection
	AT1G51600	BniB003107-PA	0.171623	0.602956	0.284636	Purifying selection
	AT3G21175	BniB003107-PA	0.108039	0.386297	0.279678	Purifying selection
	AT4G14713	BniB003420-PA	0.142654	0.521454	0.273569	Purifying selection
	AT1G74950	BniB006419-PA	0.134901	0.385982	0.349502	Purifying selection
	AT4G32570	BniB009264-PA	0.101817	0.395778	0.257257	Purifying selection
	AT1G30135	BniB010350-PA	0.336412	0.757517	0.444097	Purifying selection
	AT2G34600	BniB010350-PA	0.169441	0.323777	0.523327	Purifying selection
	AT4G24470	BniB013284-PA	0.0931743	0.392866	0.237165	Purifying selection
	AT5G13220	BniB013916-PA	0.153304	0.551587	0.277932	Purifying selection
	AT1G51600	BniB014081-PA	0.149825	0.614782	0.243704	Purifying selection
	AT3G21175	BniB014081-PA	0.0957213	0.362036	0.264397	Purifying selection
	AT1G17380	BniB014507-PA	0.408606	1.4892	0.27438	Purifying selection
	AT1G72450	BniB014507-PA	0.186818	0.571132	0.327101	Purifying selection
	AT1G17380	BniB015328-PA	0.175571	0.472989	0.371196	Purifying selection
	AT1G72450	BniB015328-PA	0.26543	0.883138	0.300553	Purifying selection
	AT1G19180	BniB015588-PA	0.156247	0.351265	0.444811	Purifying selection
	AT4G32570	BniB015670-PA	0.0956061	0.419519	0.227895	Purifying selection
	AT1G19180	BniB016059-PA	0.256992	1.01374	0.253509	Purifying selection
	AT1G74950	BniB016059-PA	0.128917	0.420099	0.306872	Purifying selection
	AT1G17380	BniB016143-PA	0.303398	0.996838	0.30436	Purifying selection
	AT1G72450	BniB016143-PA	0.15615	0.479495	0.325656	Purifying selection
	AT1G30135	BniB020209-PA	0.306507	1.02623	0.298674	Purifying selection
	AT2G34600	BniB020209-PA	0.140258	0.250288	0.560388	Purifying selection
	AT5G13220	BniB023850-PA	0.12884	0.517506	0.248964	Purifying selection
	AT1G19180	BniB025922-PA	0.107762	0.329474	0.327071	Purifying selection
	AT1G74950	BniB025922-PA	0.235506	0.797589	0.295272	Purifying selection
	AT1G17380	BniB025966-PA	0.16528	0.534684	0.309118	Purifying selection
	AT1G72450	BniB025966-PA	0.266954	1.33032	0.200669	Purifying selection
	AT5G13220	BniB031843-PA	0.122775	0.445096	0.275839	Purifying selection
	AT1G17380	BniB034235-PA	0.24712	0.485257	0.509257	Purifying selection
	AT1G72450	BniB034235-PA	0.369541	1.16542	0.317089	Purifying selection
	AT1G48500	BniB035304-PA	0.305916	0.76927	0.397671	Purifying selection
	AT3G17860	BniB035304-PA	0.0822162	0.314708	0.261246	Purifying selection
	AT1G70700	BniB037084-PA	0.148304	0.381925	0.388306	Purifying selection
	AT3G43440	BniB038580-PA	0.501241	1.14705	0.436984	Purifying selection
	AT5G20900	BniB038580-PA	0.146517	0.460665	0.318055	Purifying selection
	AT1G19180	BniB047222-PA	0.13393	0.349522	0.383179	Purifying selection
	AT1G30135	BniB048064-PA	0.121864	0.370243	0.329146	Purifying selection
	AT2G34600	BniB048064-PA	0.193402	0.434428	0.445188	Purifying selection
	AT1G48500	BniB048842-PA	0.345083	0.761625	0.453088	Purifying selection
	AT3G17860	BniB048842-PA	0.0810765	0.330067	0.245637	Purifying selection
	AT1G51600	BniB048992-PA	0.247457	0.555406	0.445542	Purifying selection
A. thaliana and B. juncea	AT1G17380	BjuB043343	0.17176	0.459145	0.374086	Purifying selection
	AT1G17380	BjuB029203	0.254987	0.495167	0.514952	Purifying selection
	AT1G17380	BjuA043408	0.262152	0.989929	0.264819	Purifying selection
	AT1G17380	BjuA030507	0.197255	0.423002	0.466321	Purifying selection
	AT1G17380	BjuA022138	0.184757	0.419743	0.440168	Purifying selection
	AT1G19180	BjuB043409	0.141195	0.349242	0.404291	Purifying selection
	AT1G19180	BjuB032431	0.0905296	0.366627	0.246925	Purifying selection
	AT1G19180	BjuB031487	0.107762	0.329474	0.327071	Purifying selection
	AT1G19180	BjuA030800	0.104793	0.392641	0.266894	Purifying selection
	AT1G19180	BjuA025820	0.140135	0.360126	0.389128	Purifying selection
	AT1G30135	BjuB032915	0.109806	0.370688	0.296222	Purifying selection
	AT1G30135	BjuB029529	0.177575	0.28794	0.616709	Purifying selection
	AT1G30135	BjuB026559	0.292629	0.960855	0.304551	Purifying selection
	AT1G30135	BjuA034780	0.180968	0.31012	0.583541	Purifying selection
	AT1G30135	BjuA018410	0.312463	0.762988	0.409525	Purifying selection
	AT1G48500	BjuB025543	0.319065	0.729689	0.437262	Purifying selection
	AT1G48500	BjuB007213	0.308103	0.76927	0.400513	Purifying selection
	AT1G48500	BjuA046021	0.312706	0.690765	0.452696	Purifying selection
	AT1G48500	BjuA045157	0.32378	0.708068	0.457273	Purifying selection
	AT1G48500	BjuA027422	0.766207	3.90111	0.196408	Purifying selection
	AT1G51600	BjuB026135	0.179569	0.639348	0.280863	Purifying selection
	AT1G51600	BjuB007915	0.175559	0.694265	0.25287	Purifying selection
	AT1G51600	BjuB003896	0.251408	0.602556	0.417237	Purifying selection
	AT1G51600	BjuA027823	0.171336	0.599901	0.285607	Purifying selection
	AT1G51600	BjuA002902	0.142505	0.497816	0.286261	Purifying selection
	AT1G70700	BjuB030369	0.148304	0.381925	0.388306	Purifying selection
	AT1G70700	BjuB002114	0.110081	0.352884	0.311947	Purifying selection
	AT1G70700	BjuA027422	0.132961	0.356031	0.373454	Purifying selection
	AT1G70700	BjuA027135	0.125109	0.361846	0.345751	Purifying selection
	AT1G70700	BjuA007387	0.0969088	0.362808	0.267108	Purifying selection
	AT1G72450	BjuB030035	0.186818	0.571132	0.327101	Purifying selection
	AT1G72450	BjuB010656	0.151456	0.492907	0.307271	Purifying selection
	AT1G72450	BjuA043408	0.137642	0.547456	0.251421	Purifying selection
	AT1G72450	BjuA030507	0.252229	1.03563	0.243552	Purifying selection
	AT1G72450	BjuA007483	0.14795	0.411519	0.359521	Purifying selection
	AT1G74950	BjuB029798	0.107378	0.432666	0.248178	Purifying selection
	AT1G74950	BjuB021388	0.137289	0.352331	0.389659	Purifying selection
	AT1G74950	BjuB011370	0.141391	0.432742	0.326733	Purifying selection
	AT1G74950	BjuA029428	0.138563	0.597111	0.232056	Purifying selection
	AT1G74950	BjuA005572	0.147497	0.531861	0.277322	Purifying selection
	AT2G34600	BjuB032915	0.186202	0.447932	0.415691	Purifying selection
	AT2G34600	BjuB026559	0.12954	0.242644	0.533868	Purifying selection
	AT2G34600	BjuB020373	0.263061	0.398996	0.659306	Purifying selection
	AT2G34600	BjuA018410	0.167065	0.419519	0.398231	Purifying selection
	AT3G17860	BjuB025543	0.08103	0.359062	0.225672	Purifying selection
	AT3G17860	BjuB007213	0.079421	0.33839	0.234703	Purifying selection
	AT3G17860	BjuA046021	0.0695772	0.287448	0.242051	Purifying selection
	AT3G17860	BjuA045157	0.0855113	0.33664	0.254014	Purifying selection
	AT3G17860	BjuA027422	0.664285	1.81972	0.365048	Purifying selection
	AT3G21175	BjuB026135	0.102731	0.370717	0.277115	Purifying selection
	AT3G21175	BjuB007915	0.117561	0.450804	0.26078	Purifying selection
	AT3G21175	BjuB003896	0.308828	1.10307	0.279973	Purifying selection
	AT3G21175	BjuA027823	0.105092	0.361043	0.291079	Purifying selection
	AT3G21175	BjuA002902	0.21388	0.815136	0.262386	Purifying selection
	AT3G43440	BjuB045481	0.307868	0.845463	0.364141	Purifying selection
	AT3G43440	BjuA047148	0.46253	1.27366	0.363151	Purifying selection
	AT3G43440	BjuA022588	0.485702	1.56103	0.311142	Purifying selection
	AT4G14713	BjuB013436	0.143034	0.409077	0.349649	Purifying selection
	AT4G14713	BjuB009217	0.132649	0.543707	0.243971	Purifying selection
	AT4G14713	BjuA027831	0.138496	0.45962	0.301328	Purifying selection
	AT4G14713	BjuA005173	0.138845	0.436742	0.317911	Purifying selection
	AT4G24470	BjuB048796	0.144031	0.398477	0.361453	Purifying selection
	AT4G24470	BjuB005024	0.0965144	0.368526	0.261893	Purifying selection
	AT4G24470	BjuA012341	0.164836	0.394374	0.41797	Purifying selection
	AT4G24470	BjuA004185	0.0936338	0.380843	0.245859	Purifying selection
	AT4G32570	BjuB045354	0.101406	0.402904	0.251688	Purifying selection
	AT4G32570	BjuB043544	0.0956061	0.419519	0.227895	Purifying selection
	AT4G32570	BjuA028936	0.0824156	0.393393	0.209499	Purifying selection
	AT4G32570	BjuA003410	0.121689	0.44825	0.271475	Purifying selection
	AT5G13220	BjuB035964	0.11746	0.359138	0.327061	Purifying selection
	AT5G13220	BjuB014771	0.120575	0.436231	0.276402	Purifying selection
	AT5G13220	BjuA041687	0.15112	0.404688	0.373422	Purifying selection
	AT5G13220	BjuA041181	0.12402	0.497025	0.249524	Purifying selection
	AT5G13220	BjuA039324	0.11118	0.373266	0.297858	Purifying selection
	AT5G20900	BjuB045481	0.291298	0.642258	0.453553	Purifying selection
	AT5G20900	BjuA047148	0.141675	0.482308	0.293745	Purifying selection
	AT5G20900	BjuA022588	0.173179	0.417051	0.415247	Purifying selection
	AT5G20900	BjuA005572	0.818341	2.30104	0.35564	Purifying selection
B. rapa and B. juncea	BraA08g002520.3C	BjuA002902	0.0791493	0.115673	0.684249	Purifying selection
	BraA01g005510.3C	BjuA003410	0.0233558	0.0516889	0.451853	Purifying selection
	BraA01g005510.3C	BjuA028936	0.0884476	0.312258	0.283252	Purifying selection
	BraA01g005510.3C	BjuB043544	0.108788	0.351263	0.309704	Purifying selection
	BraA01g005510.3C	BjuB045354	0.0606256	0.189623	0.319717	Purifying selection
	BraA01g015250.3C	BjuA004185	0.00285851	0.0367608	0.0777597	Purifying selection
	BraA01g015250.3C	BjuB005024	0.0327722	0.173851	0.188507	Purifying selection
	BraA01g021980.3C	BjuA005173	0.00692686	0.0134032	0.516807	Purifying selection
	BraA01g021980.3C	BjuA027831	0.0924125	0.346169	0.266958	Purifying selection
	BraA01g021980.3C	BjuB009217	0.0821057	0.321841	0.255112	Purifying selection
	BraA01g021980.3C	BjuB013436	0.0454577	0.146449	0.3104	Purifying selection
	BraA01g032480.3C	BjuB026135	0.0807013	0.272626	0.296015	Purifying selection
	BraA01g034810.3C	BjuA045157	0.0101567	0.0116281	0.873462	Purifying selection
	BraA01g034810.3C	BjuA046021	0.0803092	0.219871	0.365256	Purifying selection
	BraA01g034810.3C	BjuB007213	0.0303332	0.100906	0.300609	Purifying selection
	BraA01g034810.3C	BjuB025543	0.0852422	0.232341	0.366884	Purifying selection
	BraA02g004740.3C	BjuA039324	0.0758541	0.421876	0.179802	Purifying selection
	BraA02g004740.3C	BjuA041181	0	0.00767761	0	Purifying selection
	BraA02g004740.3C	BjuB012321	0.0348755	0.0903966	0.385806	Purifying selection
	BraA02g004740.3C	BjuB014771	0.106212	0.25624	0.4145	Purifying selection
	BraA02g004740.3C	BjuB035964	0.0810059	0.323943	0.250062	Purifying selection
	BraA02g009200.3C	BjuA022588	0.031141	0.0697071	0.44674	Purifying selection
	BraA02g009200.3C	BjuA047148	0.110547	0.351842	0.314196	Purifying selection
	BraA02g009200.3C	BjuB045481	0.171519	0.405119	0.423379	Purifying selection
	BraA02g020000.3C	BjuA007387	0.00161464	0.010435	0.154734	Purifying selection
	BraA02g020000.3C	BjuA027135	0.0988632	0.253395	0.390154	Purifying selection
	BraA02g020000.3C	BjuA027422	0.106297	0.271715	0.391207	Purifying selection
	BraA02g020000.3C	BjuB002114	0.0398765	0.15995	0.249306	Purifying selection
	BraA02g020000.3C	BjuB030369	0.0990576	0.302131	0.327863	Purifying selection
	BraA02g021020.3C	BjuA043408	0.125669	0.30514	0.41184	Purifying selection
	BraA02g021020.3C	BjuB010656	0.0867627	0.194866	0.445242	Purifying selection
	BraA02g021020.3C	BjuB030035	0.154375	0.286866	0.538144	Purifying selection
	BraA02g022540.3C	BjuA005572	0.00739719	0.0238233	0.310502	Purifying selection
	BraA02g022540.3C	BjuA029428	0.10139	0.463188	0.218897	Purifying selection
	BraA02g022540.3C	BjuB011370	0.07736	0.212051	0.364818	Purifying selection
	BraA02g022540.3C	BjuB021388	0.127801	0.291483	0.438453	Purifying selection
	BraA02g022540.3C	BjuB029798	0.127671	0.340626	0.374814	Purifying selection
	BraA03g005650.3C	BjuA039324	0.110459	0.252294	0.437818	Purifying selection
	BraA03g005650.3C	BjuA041181	0.114965	0.277485	0.414309	Purifying selection
	BraA03g005650.3C	BjuB014771	0.0528387	0.138918	0.380359	Purifying selection
	BraA03g005650.3C	BjuB035964	0.108461	0.261079	0.415433	Purifying selection
	BraA03g051870.3C	BjuA004185	0.129828	0.332787	0.390125	Purifying selection
	BraA03g051870.3C	BjuB005024	0.125896	0.34879	0.360951	Purifying selection
	BraA04g024740.3C	BjuA018410	0.135521	0.390556	0.346996	Purifying selection
	BraA04g024740.3C	BjuB020373	0.224903	0.355758	0.632179	Purifying selection
	BraA04g024740.3C	BjuB026559	0.0731818	0.255546	0.286375	Purifying selection
	BraA05g010510.3C	BjuB020373	0.132392	0.187575	0.705811	Purifying selection
	BraA05g010510.3C	BjuB026559	0.125291	0.232031	0.539973	Purifying selection
	BraA05g025960.3C	BjuA027823	0	0.0433507	0	Purifying selection
	BraA05g025960.3C	BjuB026135	0.0361238	0.125524	0.287784	Purifying selection
	BraA05g029670.3C	BjuA045157	0.0866714	0.243814	0.355481	Purifying selection
	BraA05g029670.3C	BjuA046021	0.0102239	0.0137872	0.741552	Purifying selection
	BraA05g029670.3C	BjuB007213	0.0889828	0.274117	0.324616	Purifying selection
	BraA05g029670.3C	BjuB025543	0.0348098	0.130781	0.266168	Purifying selection
	BraA06g013190.3C	BjuA030507	0.16253	0.530195	0.306548	Purifying selection
	BraA06g013190.3C	BjuB029203	0.166656	0.320655	0.519735	Purifying selection
	BraA06g013190.3C	BjuB043343	0.168154	0.608493	0.276345	Purifying selection
	BraA07g028010.3C	BjuA029428	0.166225	0.446352	0.372408	Purifying selection
	BraA07g028010.3C	BjuB011370	0.149417	0.299547	0.498808	Purifying selection
	BraA07g028010.3C	BjuB021388	0.0645017	0.0932543	0.691675	Purifying selection
	BraA07g028010.3C	BjuB029798	0.149041	0.30431	0.489768	Purifying selection
	BraA07g029850.3C	BjuA007387	0.135583	0.304561	0.445174	Purifying selection
	BraA07g029850.3C	BjuA027135	0.0506353	0.0433265	1.16869	Positive selection
	BraA07g029850.3C	BjuA027422	0.182865	0.418575	0.436874	Purifying selection
	BraA07g029850.3C	BjuB002114	0.164772	0.367322	0.448577	Purifying selection
	BraA07g029850.3C	BjuB030369	0.182729	0.416609	0.438612	Purifying selection
	BraA07g035430.3C	BjuA007387	0.101399	0.274651	0.369191	Purifying selection
	BraA07g035430.3C	BjuA027135	0.116952	0.325457	0.359345	Purifying selection
	BraA07g035430.3C	BjuB002114	0.0972065	0.30103	0.322913	Purifying selection
	BraA07g035430.3C	BjuB030369	0.0534018	0.121243	0.440454	Purifying selection
	BraA07g036860.3C	BjuA007483	0.121905	0.288323	0.422807	Purifying selection
	BraA07g036860.3C	BjuB010656	0.137145	0.373379	0.367307	Purifying selection
	BraA07g036860.3C	BjuB030035	0.0969751	0.217779	0.445291	Purifying selection
	BraA07g038660.3C	BjuA005572	0.111258	0.379293	0.29333	Purifying selection
	BraA07g038660.3C	BjuA029428	0.0312641	0.108817	0.28731	Purifying selection
	BraA07g038660.3C	BjuB011370	0.0815795	0.347663	0.234651	Purifying selection
	BraA07g038660.3C	BjuB021388	0.149208	0.395396	0.377362	Purifying selection
	BraA07g038660.3C	BjuB029798	0.0789126	0.315756	0.249916	Purifying selection
	BraA08g002520.3C	BjuB003896	0.134427	0.429043	0.313317	Purifying selection
	BraA08g010800.3C	BjuA005173	0.122753	0.411954	0.297976	Purifying selection
	BraA08g010800.3C	BjuA027831	0.00580133	0.0139647	0.415428	Purifying selection
	BraA08g010800.3C	BjuB009217	0.0327962	0.1573	0.208494	Purifying selection
	BraA08g010800.3C	BjuB013436	0.122692	0.360026	0.340785	Purifying selection
	BraA08g017000.3C	BjuA003410	0.110018	0.327851	0.335575	Purifying selection
	BraA08g017000.3C	BjuB043544	0.0427139	0.161713	0.264134	Purifying selection
	BraA08g017000.3C	BjuB045354	0.0848023	0.30913	0.274326	Purifying selection
	BraA08g023500.3C	BjuA034780	0.0741562	0.292993	0.253099	Purifying selection
	BraA08g023500.3C	BjuB032914	0.196402	0.206156	0.952686	Purifying selection
	BraA08g028330.3C	BjuA025820	0.0734754	0.363443	0.202165	Purifying selection
	BraA08g028330.3C	BjuB031487	0.06828	0.279978	0.243876	Purifying selection
	BraA08g028330.3C	BjuB043409	0.0511985	0.215762	0.237292	Purifying selection
	BraA08g029290.3C	BjuA022138	0.16253	0.530195	0.306548	Purifying selection
	BraA08g029290.3C	BjuA043408	0.242743	0.942965	0.257425	Purifying selection
	BraA08g029290.3C	BjuB029203	0.253006	0.482243	0.524645	Purifying selection
	BraA08g029290.3C	BjuB043343	0.0578034	0.240327	0.24052	Purifying selection
	BraA09g034900.3C	BjuA034780	0.011545	0.0532768	0.216699	Purifying selection
	BraA09g034900.3C	BjuB029529	0.063685	0.113763	0.559802	Purifying selection
	BraA09g034900.3C	BjuB032914	0.312511	0.588964	0.530612	Purifying selection
	BraA09g056830.3C	BjuA025820	0.0836943	0.327089	0.255876	Purifying selection
	BraA09g056830.3C	BjuA030800	0.0675524	0.347697	0.194285	Purifying selection
	BraA09g056830.3C	BjuB032431	0.00160643	0.0106103	0.151403	Purifying selection
	BraA09g056830.3C	BjuB043409	0.0753187	0.371363	0.202817	Purifying selection
	BraA09g057760.3C	BjuA022138	0.109155	0.304477	0.3585	Purifying selection
	BraA09g057760.3C	BjuA030507	0.15042	0.42041	0.357794	Purifying selection
	BraA09g057760.3C	BjuB029203	0.260626	0.40205	0.648242	Purifying selection
	BraA09g057760.3C	BjuB043343	0.159675	0.488981	0.326546	Purifying selection
	BraA10g019770.3C	BjuA022588	0.124094	0.372525	0.333117	Purifying selection
	BraA10g019770.3C	BjuA047148	0.0294823	0.0401882	0.733605	Purifying selection
	BraA10g019770.3C	BjuB045481	0.283154	0.514502	0.550346	Purifying selection
	BraA10g025540.3C	BjuA041181	0.0758701	0.435104	0.174372	Purifying selection
	BraA10g025540.3C	BjuA041687	0.109394	0.255013	0.428976	Purifying selection
	BraA10g025540.3C	BjuB014771	0.088149	0.38377	0.229692	Purifying selection
	BraA10g025540.3C	BjuB035964	0.0520763	0.235627	0.221011	Purifying selection
B. nigra and B. juncea	BniB048992-PA	BjuA002902	0.131435	0.355675	0.369536	Purifying selection
	BniB009264-PA	BjuA003410	0.0875405	0.227921	0.384083	Purifying selection
	BniB015670-PA	BjuA003410	0.124664	0.390791	0.319004	Purifying selection
	BniB013284-PA	BjuA004185	0.0280743	0.18528	0.151524	Purifying selection
	BniB003420-PA	BjuA005173	0.078721	0.316217	0.248946	Purifying selection
	BniB008525-PA	BjuA005173	0.0407913	0.132757	0.307263	Purifying selection
	BniB002957-PA	BjuA005572	0.129092	0.314805	0.410068	Purifying selection
	BniB016059-PA	BjuA005572	0.0757498	0.193496	0.39148	Purifying selection
	BniB037084-PA	BjuA007387	0.0911353	0.295323	0.308595	Purifying selection
	BniB014507-PA	BjuA007483	0.14822	0.264987	0.559348	Purifying selection
	BniB016143-PA	BjuA007483	0.0860985	0.182405	0.472019	Purifying selection
	BniB013284-PA	BjuA012341	0.138723	0.351379	0.394795	Purifying selection
	BniB010350-PA	BjuA018410	0.0462574	0.166194	0.278334	Purifying selection
	BniB020209-PA	BjuA018410	0.127407	0.226896	0.561521	Purifying selection
	BniB015328-PA	BjuA022138	0.168977	0.598333	0.282412	Purifying selection
	BniB025966-PA	BjuA022138	0.124205	0.403336	0.307945	Purifying selection
	BniB034235-PA	BjuA022138	0.18572	0.325976	0.569736	Purifying selection
	BniB038580-PA	BjuA022588	0.133844	0.313776	0.426557	Purifying selection
	BniB015588-PA	BjuA025820	0.129335	0.378777	0.341453	Purifying selection
	BniB025922-PA	BjuA025820	0.0960249	0.257853	0.372402	Purifying selection
	BniB047222-PA	BjuA025820	0.0601759	0.13702	0.439178	Purifying selection
	BniB006419-PA	BjuA027037	0.0628483	0.119385	0.526434	Purifying selection
	BniB037084-PA	BjuA027135	0.120143	0.300369	0.399984	Purifying selection
	BniB037084-PA	BjuA027422	0.0547485	0.120315	0.455045	Purifying selection
	BniB003107-PA	BjuA027823	0.0398586	0.14123	0.282224	Purifying selection
	BniB014081-PA	BjuA027823	0.0534272	0.265734	0.201055	Purifying selection
	BniB003420-PA	BjuA027831	0.0297732	0.145406	0.204759	Purifying selection
	BniB008525-PA	BjuA027831	0.0920298	0.31614	0.291105	Purifying selection
	BniB009264-PA	BjuA028936	0.0859782	0.307523	0.279583	Purifying selection
	BniB015670-PA	BjuA028936	0.0437479	0.160956	0.271801	Purifying selection
	BniB002957-PA	BjuA029428	0.0833579	0.317895	0.262219	Purifying selection
	BniB006419-PA	BjuA029428	0.161624	0.383586	0.421349	Purifying selection
	BniB016059-PA	BjuA029428	0.118492	0.392603	0.301811	Purifying selection
	BniB015328-PA	BjuA030507	0.059158	0.245425	0.241043	Purifying selection
	BniB016143-PA	BjuA030507	0.300204	0.898413	0.334149	Purifying selection
	BniB025966-PA	BjuA030507	0.146626	0.435275	0.336858	Purifying selection
	BniB034235-PA	BjuA030507	0.243461	0.529621	0.459689	Purifying selection
	BniB015588-PA	BjuA030800	0.071727	0.205602	0.348863	Purifying selection
	BniB047222-PA	BjuA030800	0.0906906	0.312487	0.290222	Purifying selection
	BniB048064-PA	BjuA034780	0.0910472	0.218319	0.417037	Purifying selection
	BniB023850-PA	BjuA039324	0.082942	0.397289	0.20877	Purifying selection
	BniB031843-PA	BjuA039324	0.0843833	0.392527	0.214975	Purifying selection
	BniB023850-PA	BjuA041181	0.0369837	0.0982328	0.37649	Purifying selection
	BniB031843-PA	BjuA041181	0.102155	0.275367	0.370978	Purifying selection
	BniB031843-PA	BjuA041687	0.0454126	0.130765	0.347284	Purifying selection
	BniB014507-PA	BjuA043408	0.0960554	0.21558	0.445567	Purifying selection
	BniB015328-PA	BjuA043408	0.242222	0.791059	0.3062	Purifying selection
	BniB016143-PA	BjuA043408	0.147752	0.354824	0.416409	Purifying selection
	BniB034235-PA	BjuA043408	0.368159	1.09592	0.335935	Purifying selection
	BniB035304-PA	BjuA045157	0.0282205	0.102199	0.276134	Purifying selection
	BniB035304-PA	BjuA046021	0.0726206	0.244886	0.296548	Purifying selection
	BniB038580-PA	BjuA047148	0.0422808	0.147604	0.286448	Purifying selection
	BniB004123-PA	BjuB002114	0	0.00542008	0	Purifying selection
	BniB037084-PA	BjuB002114	0.0932113	0.30721	0.303412	Purifying selection
	BniB048992-PA	BjuB003896	0.0555408	0.105067	0.528624	Purifying selection
	BniB013284-PA	BjuB005024	0.00422338	0.0851307	0.0496106	Purifying selection
	BniB035304-PA	BjuB007213	0.0105051	0.0140639	0.746955	Purifying selection
	BniB003107-PA	BjuB007915	0.0913752	0.354902	0.257466	Purifying selection
	BniB003420-PA	BjuB009217	0	0.0140904	0	Purifying selection
	BniB008525-PA	BjuB009217	0.0781898	0.292856	0.266991	Purifying selection
	BniB014507-PA	BjuB010656	0.170254	0.31912	0.533512	Purifying selection
	BniB016143-PA	BjuB010656	0.00816446	0.0163717	0.498692	Purifying selection
	BniB002957-PA	BjuB011370	0.098843	0.35968	0.274808	Purifying selection
	BniB006419-PA	BjuB011370	0.139182	0.378858	0.367374	Purifying selection
	BniB016059-PA	BjuB011370	0.0305431	0.0956709	0.319252	Purifying selection
	BniB023850-PA	BjuB012321	0.0229903	0.0670421	0.342923	Purifying selection
	BniB003420-PA	BjuB013436	0.0779037	0.291875	0.266908	Purifying selection
	BniB008525-PA	BjuB013436	0.00161399	0.0506522	0.0318642	Purifying selection
	BniB023850-PA	BjuB014771	0.115825	0.279188	0.414863	Purifying selection
	BniB010350-PA	BjuB020373	0.0792602	0.101626	0.779922	Purifying selection
	BniB020209-PA	BjuB020373	0.220407	0.254346	0.866562	Purifying selection
	BniB002957-PA	BjuB021388	0.142368	0.334247	0.425937	Purifying selection
	BniB006419-PA	BjuB021388	0.00376353	0.0201017	0.187225	Purifying selection
	BniB016059-PA	BjuB021388	0.142303	0.316267	0.449946	Purifying selection
	BniB035304-PA	BjuB025543	0.0768408	0.243318	0.315804	Purifying selection
	BniB003107-PA	BjuB026135	0.00451129	0.0153852	0.293224	Purifying selection
	BniB014081-PA	BjuB026135	0.0676223	0.287437	0.23526	Purifying selection
	BniB010350-PA	BjuB026559	0.132209	0.17872	0.739757	Purifying selection
	BniB020209-PA	BjuB026559	0.0106637	0.0245924	0.433618	Purifying selection
	BniB015328-PA	BjuB029203	0.26531	0.628415	0.422189	Purifying selection
	BniB025966-PA	BjuB029203	0.231163	0.457057	0.505764	Purifying selection
	BniB034235-PA	BjuB029203	0	0.00587662	0	Purifying selection
	BniB002957-PA	BjuB029798	0.0121566	0.0290453	0.418539	Purifying selection
	BniB006419-PA	BjuB029798	0.143343	0.341382	0.41989	Purifying selection
	BniB016059-PA	BjuB029798	0.103514	0.31683	0.326718	Purifying selection
	BniB016143-PA	BjuB030035	0.182756	0.308788	0.591848	Purifying selection
	BniB015588-PA	BjuB032431	0.0961736	0.396917	0.242302	Purifying selection
	BniB025922-PA	BjuB032431	0.0605484	0.211062	0.286875	Purifying selection
	BniB047222-PA	BjuB032431	0.0830635	0.272355	0.304982	Purifying selection
	BniB048064-PA	BjuB032914	0.264691	0.441948	0.598919	Purifying selection
	BniB023850-PA	BjuB035964	0.0847989	0.3225	0.262942	Purifying selection
	BniB031843-PA	BjuB035964	0.096172	0.352503	0.272826	Purifying selection
	BniB015328-PA	BjuB043343	0.00493085	0.0058168	0.847691	Purifying selection
	BniB025966-PA	BjuB043343	0.131967	0.514398	0.256546	Purifying selection
	BniB034235-PA	BjuB043343	0.242338	0.599614	0.404157	Purifying selection
	BniB015588-PA	BjuB043409	0.0180198	0.0631032	0.28556	Purifying selection
	BniB025922-PA	BjuB043409	0.0895803	0.304278	0.294403	Purifying selection
	BniB047222-PA	BjuB043409	0.137408	0.335057	0.410102	Purifying selection
	BniB009264-PA	BjuB043544	0.0990149	0.302491	0.327332	Purifying selection
	BniB015670-PA	BjuB045354	0.0990149	0.302491	0.327332	Purifying selection
	BniB038580-PA	BjuB045481	0.304369	0.571834	0.532269	Purifying selection
	BniB013284-PA	BjuB048796	0.1143	0.337934	0.338231	Purifying selection
