# Supplementary material for: Genome-Wide Identification of the TIFY Gene Family in Brassiceae and Its Potential Association with Heavy Metal Stress in Rapeseed
Source: Plants (Basel). 2022 Feb 28;11(5):667. doi: 10.3390/plants11050667 (PMC8912736; doi:10.3390/plants11050667)
Supplement: Supplementary file 1 [file plants-11-00667-s001.zip › Table S4. B. napus ZS11 tissues and organs used in this study.xlsx]

## Sheet: Sheet1
Table S4 B. napus ZS11 tissues and organs used in this study.
No.	Name	Stage	Sample
1	Ro_48h	Seed germination	Root
2	Hy_48h	Seed germination	Hypocotyl
3	Co_48h	Seed germination	Cotyledon
4	Ro_s_f	Seedling	Root
5	Ro_f	Full bloom
6	St_f	Full bloom	Stem
7	Le_s_f	Seedling	Leaf
8	LeY_f	Full bloom
9	LeY_24d	24 days after flowering (DAF)
10	LeO_b	Bud
11	LeO_f	Full bloom
12	LeO_30D	30days after flowering (DAF)
13	Bu_b	Bud	Bud
14	Pe_i	Initial bloom	Petal
15	Pe_f	Full bloom
16	Pi_i	Initial bloom	Pistil
17	Pi_f	Full bloom	Pistil
18	Sta_i	Initial bloom	Stamen
19	Sta_f	Full bloom
20	Se_10d	10 days after flowering (DAF)	Seed
21	Se_30d	30 days after flowering (DAF)
22	Se_49d	49 days after flowering (DAF)
23	SC_19d	19 days after flowering (DAF)	seed coat
24	SC_30d	30 days after flowering (DAF)
25	SC_40d	40 days after flowering (DAF)
26	SC_46d	46 days after flowering (DAF)
27	SP_10d	10 days after flowering (DAF)	Silique pericarp
28	SP_30d	30 days after flowering (DAF)
29	SP_46d	49 days after flowering (DAF)
