# Supplementary material for: Genome-Wide Identification of the TIFY Gene Family in Brassiceae and Its Potential Association with Heavy Metal Stress in Rapeseed
Source: Plants (Basel). 2022 Feb 28;11(5):667. doi: 10.3390/plants11050667 (PMC8912736; doi:10.3390/plants11050667)
Supplement: Supplementary file 1 [file plants-11-00667-s001.zip › Table S5. The relative expression values of BnTIFYs by RNA-Seq analysis under As3+ and Cd2+ treatment.xls]

## Sheet: Table S5
Table S5. The relative expression values of BnTIFYs by RNA-Seq analysis under As3+ and Cd2+ treatment.
Gene name	Gene ID	CK_P070	As_P070	CK_P085	As_P085	CK_P155	Cd_P155	CK_P163	Cd_P163
BnaTIFY01	BnaA01g04460D	2.666	2.116	1.5411	2.5725	1.8218	1.1912	2.0545	1.6694
BnaTIFY02	BnaA01g19090D	5.1282	5.3721	6.9557	4.8982	6.9378	5.7026	6.512	3.8529
BnaTIFY03	BnaA01g25320D	18.7104	16.7687	12.4507	14.14	17.367	16.2952	11.1704	12.9848
BnaTIFY04	BnaA01g27170D	7.957	24.2273	6.2484	27.1743	4.7484	15.2515	5.8497	8.2572
BnaTIFY05	BnaA01g35150D	9.3749	8.3516	10.4144	9.3565	10.0779	12.9208	12.4723	10.5808
BnaTIFY06	BnaA02g01520D	0.7525	2.5661	0.401	0.6082	1.4221	1.046	3.4516	13.6828
BnaTIFY07	BnaA02g05120D	74.4221	73.6534	14.9454	21.4347	30.6026	27.8474	44.2034	55.9789
BnaTIFY08	BnaA02g10180D	0	0	0	0	0	0	0	0
BnaTIFY09	BnaA02g15990D	19.7187	39.7624	15.6409	98.7033	8.1158	61.9716	24.1395	41.9056
BnaTIFY10	BnaA02g17040D	48.3233	53.5975	30.7303	130.543	30.6602	54.0401	17.3775	53.2361
BnaTIFY11	BnaA03g04250D	0.5043	0.7115	0	1.9213	0	2.313	0.2365	1.0716
BnaTIFY12	BnaA03g39190D	0.5831	0.1543	0.6991	0	0	0	0.8206	1.7039
BnaTIFY13	BnaA03g39210D	0	0	0	0.1515	0	0	0.1368	0.3098
BnaTIFY14	BnaA03g46720D	1.6975	2.6613	0.9046	2.1559	0.4678	1.4944	0.8258	0.9353
BnaTIFY15	BnaA04g20270D	0	0.4358	0	2.1396	0.8755	3.6062	0.3863	1.7503
BnaTIFY16	BnaA05g01180D	0.5831	1.5426	0.6991	0.6059	0	0	0.1368	0.3098
BnaTIFY17	BnaA05g09200D	0	0	0	0	0.7483	0.8806	0	0.2992
BnaTIFY18	BnaA05g19840D	4.2279	7.3214	4.2132	9.3572	6.8872	9.4792	6.7997	12.8941
BnaTIFY19	BnaA05g22360D	16.2279	38.019	11.6035	61.5091	17.3539	36.0776	12.0145	24.0995
BnaTIFY20	BnaA06g11690D	0.5573	0.2621	0.4455	0.3861	0	0	0.5229	0
BnaTIFY21	BnaA06g13250D	13.3594	45.2953	0	0.8087	3.6536	28.5578	10.0389	27.4264
BnaTIFY22	BnaA07g21960D	13.4856	11.5893	1.8447	4.8905	19.8187	24.4567	16.3029	17.4071
BnaTIFY23	BnaA07g23750D	9.2028	37.7281	1.7617	13.2596	13.8105	41.5043	11.7536	53.6603
BnaTIFY24	BnaA07g28810D	40.2794	67.6224	16.5447	177.305	20.6813	43.2359	64.9642	105.614
BnaTIFY25	BnaA07g30200D	4.8518	16.0373	3.5908	110.855	3.3109	63.6196	11.0705	30.7421
BnaTIFY26	BnaA07g31880D	62.6751	64.2002	42.2283	126.011	21.0686	32.3346	22.2384	26.4684
BnaTIFY27	BnaA08g01910D	9.5564	7.4518	7.6133	7.9705	8.2202	7.5507	6.0164	8.3508
BnaTIFY28	BnaA08g12140D	0	0.1953	0	0	0.1471	0.3463	0.0433	0.2942
BnaTIFY29	BnaA08g17540D	1.3832	3.859	0	33.0578	0.6683	24.0678	1.5336	9.6201
BnaTIFY30	BnaA08g22180D	1.4351	7.3293	10.922	59.5201	7.8926	41.058	10.3611	20.2216
BnaTIFY31	BnaA08g23150D	14.2596	30.3756	15.0331	77.537	7.9708	50.7487	17.472	28.2795
BnaTIFY32	BnaA08g29440D	1.2749	3.1302	1.1617	2.2787	2.06	1.8502	1.1961	2.8721
BnaTIFY33	BnaA09g26390D	0.3688	0.2602	0.1474	4.2154	0.6533	4.9211	0.8073	1.045
BnaTIFY34	BnaA09g44300D	8.8999	27.2971	9.5853	91.1647	6.6062	84.6172	10.8686	22.6324
BnaTIFY35	BnaA10g14660D	81.8722	101.916	145.48	216.757	62.6709	63.5554	112.69	144.185
BnaTIFY36	BnaA10g20060D	8.7796	25.3956	4.01	24.2417	6.9328	15.2722	5.805	26.5659
BnaTIFY37	BnaC01g05900D	1.8621	3.6379	0.6869	0.645	1.0658	1.2543	2.2845	1.725
BnaTIFY38	BnaC01g22850D	11.4681	6.8955	7.4998	10.1835	13.5202	8.4124	11.3458	6.4253
BnaTIFY39	BnaC01g32210D	6.3846	5.4503	7.2465	6.2806	5.8366	7.5612	5.7502	8.2315
BnaTIFY40	BnaC01g41520D	13.3169	9.4517	9.8106	7.0024	7.0494	4.0144	9.8342	7.4446
BnaTIFY41	BnaC02g04570D	0.2508	1.0618	0.2005	3.6493	0	0.3138	0	0.2665
BnaTIFY42	BnaC02g20120D	9.7636	20.4745	2.2263	5.5396	5.6031	11.3901	3.3717	11.1384
BnaTIFY43	BnaC02g45660D	13.6364	39.3334	13.745	69.0319	6.029	47.2528	14.8877	30.5185
BnaTIFY44	BnaC03g59110D	0.2515	1.8629	0.9046	1.176	0	1.8877	0.7078	2.5386
BnaTIFY45	BnaC03g67120D	4.2672	4.2244	4.7861	4.2435	3.8531	2.9275	0	2.8278
BnaTIFY46	BnaC03g71460D	0.3362	3.4686	0	2.7946	0	6.3083	4.649	4.2865
BnaTIFY47	BnaC03g77870D	3.4387	5.0476	3.9233	3.9767	4.7164	6.2446	0.7096	6.4827
BnaTIFY48	BnaC04g10630D	0.1408	0.447	0.5064	0.2926	0	1.409	3.8504	0.8976
BnaTIFY49	BnaC04g22580D	6.2682	6.0163	1.2234	5.6046	0	0	7.1115	8.984
BnaTIFY50	BnaC05g13540D	0.5095	0.599	0.1357	0.1765	0.0602	0.1416	0.4248	0.1203
BnaTIFY51	BnaC05g14810D	12.1443	52.7057	5.5763	63.299	8.8579	52.2045	10.4237	32.4668
BnaTIFY52	BnaC05g23060D	0.1239	0.9175	0.8909	3.2175	0	3.8735	0.581	0.7896
BnaTIFY53	BnaC05g28170D	3.4862	3.7815	3.5528	5.0717	4.3543	5.1245	4.6607	4.3527
BnaTIFY54	BnaC05g30820D	10.4306	10.0731	6.082	7.9958	12.6022	11.9792	8.4488	10.9017
BnaTIFY55	BnaC05g35610D	26.9146	67.3927	12.8723	101.479	17.1449	55.5041	16.1437	38.4447
BnaTIFY56	BnaC06g22690D	40.5584	36.2582	26.4202	57.2085	25.214	28.6667	19.9182	12.2912
BnaTIFY57	BnaC06g24560D	2.7067	11.6212	12.7026	75.6197	8.7138	14.2218	4.5708	15.9419
BnaTIFY58	BnaC06g31830D	73.9094	152.382	23.1519	241.944	35.085	77.3343	39.3001	41.2343
BnaTIFY59	BnaC06g33640D	13.8077	34.6073	9.6568	144.675	8.3686	60.3817	16.7037	20.399
BnaTIFY60	BnaC06g35750D	45.801	58.8856	37.5719	99.5702	45.8385	76.2293	45.9844	41.9794
BnaTIFY61	BnaC07g38910D	2.5342	2.0114	1.2913	1.0533	2.0877	2.5363	1.7237	0.8078
BnaTIFY62	BnaC08g09760D	0.7332	2.1208	1.8167	1.219	2.1822	1.4676	2.8431	1.4543
BnaTIFY63	BnaC08g18640D	16.5966	46.1121	27.7236	95.0149	15.3953	53.6561	14.4041	13.9366
BnaTIFY64	BnaC08g36840D	8.2847	34.6582	17.8481	75.8658	8.4281	85.1407	19.9776	31.5678
BnaTIFY65	BnaC08g37780D	10.0911	25.4411	15.1234	72.7854	9.8854	62.7494	16.1499	31.4849
BnaTIFY66	BnaC08g48340D	5.9038	18.2032	5.6801	32.9462	2.8666	19.9688	4.4447	13.5534
BnaTIFY67	BnaC09g36990D	101.387	110.169	95.8831	129.917	89.7373	99.6351	76.6508	107.383
BnaTIFY68	BnaC09g43860D	17.9698	36.5364	8.7775	99.6757	14.1493	32.888	12.9562	28.8185
BnaTIFY69	BnaCnng08230D	20.0948	27.4135	11.5546	37.0748	18.091	33.091	14.2354	20.5536
BnaTIFY70	BnaA01g04460D	5.2112	20.9816	4.7398	14.6894	3.1199	5.77	2.5288	9.6745
