# Supplementary material for: Genome-Wide Identification of the TIFY Gene Family in Brassiceae and Its Potential Association with Heavy Metal Stress in Rapeseed
Source: Plants (Basel). 2022 Feb 28;11(5):667. doi: 10.3390/plants11050667 (PMC8912736; doi:10.3390/plants11050667)
Supplement: Supplementary file 1 [file plants-11-00667-s001.zip › Table S6. The detailed information of cis-acting analysis among TIFY family genes in B. napus.xlsx]

## Sheet: Sheet1
Table S6. The detailed information of cis-acting analysis among BnTIFY family gene promoters in B. napus
Category	Cis-acting element	Sequence	Annotation
abiotic and biotic stresses	LTR	CCGAAA	cis-acting element involved in low-temperature responsiveness
	MBS	CAACTG	MYB binding site involved in drought-inducibility
	ARE	AAACCA	cis-acting regulatory element essential for the anaerobic induction
	TC-rich repeats	ATTCTCTAAC	cis-acting element involved in defense and stress responsiveness
	TC-rich repeats	GTTTTCTTAC	cis-acting element involved in defense and stress responsiveness
	GC-motif	CCCCCG	enhancer-like element involved in anoxic specific inducibility
	WUN-motif	AAATTTCCT	wound-responsive element
phytohormones responsive	SARE	TTCGACCATCTT	cis-acting element involved in salicylic acid responsiveness
	TCA-element	CCATCTTTTT	cis-acting element involved in salicylic acid responsiveness
	ABRE	ACGTG	cis-acting element involved in the abscisic acid responsiveness
	TGACG-motif	TGACG	cis-acting regulatory element involved in the MeJA-responsiveness
	CGTCA-motif	CGTCA	cis-acting regulatory element involved in the MeJA-responsiveness
	GARE-motif	TCTGTTG	gibberellin-responsive element
	TCA-element	TCAGAAGAGG	cis-acting element involved in salicylic acid responsiveness
	P-box	CCTTTTG	gibberellin-responsive element
	TGA-box	TGACGTAA	part of an auxin-responsive element
	ABRE	CACGTG	cis-acting element involved in the abscisic acid responsiveness
	ABRE	TACGGTC	cis-acting element involved in the abscisic acid responsiveness
	ABRE	GCAACGTGTC	cis-acting element involved in the abscisic acid responsiveness
	ABRE	GACACGTGGC	cis-acting element involved in the abscisic acid responsiveness
	ABRE	TACGTGTC	cis-acting element involved in the abscisic acid responsiveness
	ABRE	GACACGTACGT	cis-acting element involved in the abscisic acid responsiveness
	ABRE	CGCACGTGTC	cis-acting element involved in the abscisic acid responsiveness
	AuxRE	TGTCTCAATAAG	part of an auxin-responsive element
	ABRE	AACCCGG	cis-acting element involved in the abscisic acid responsiveness
	ABRE	CGTACGTGCA	cis-acting element involved in the abscisic acid responsiveness
plant development and growth	O2-site	GATGATGTGG	cis-acting regulatory element involved in zein metabolism regulation
	MBSI	aaaAaaC(G/C)GTTA	MYB binding site involved in flavonoid biosynthetic genes regulation
	GCN4_motif	TGAGTCA	cis-regulatory element involved in endosperm expression
	circadian	CAAAGATATC	cis-acting regulatory element involved in circadian control
	HD-Zip 1	CAAT(A/T)ATTG	element involved in differentiation of the palisade mesophyll cells
	O2-site	GATGA(C/T)(A/G)TG(A/G)	cis-acting regulatory element involved in zein metabolism regulation
	O2-site	GATGACATGG	cis-acting regulatory element involved in zein metabolism regulation
	RY-element	CATGCATG	cis-acting regulatory element involved in seed-specific regulation
	CAT-box	GCCACT	cis-acting regulatory element related to meristem expression
	O2-site	GTTGACGTGA	cis-acting regulatory element involved in zein metabolism regulation
	MSA-like	(T/C)C(T/C)AACGG(T/C)(T/C)A	cis-acting element involved in cell cycle regulation
	MBSI	TTTTTACGGTTA	MYB binding site involved in flavonoid biosynthetic genes regulation
