# Supplementary material for: Genome-Wide Identification of the TIFY Gene Family in Brassiceae and Its Potential Association with Heavy Metal Stress in Rapeseed
Source: Plants (Basel). 2022 Feb 28;11(5):667. doi: 10.3390/plants11050667 (PMC8912736; doi:10.3390/plants11050667)
Supplement: Supplementary file 1 [file plants-11-00667-s001.zip › Table S7. Primers used to qRT-PCR analysis in this study.xlsx]

## Sheet: Sheet1
Table S7. Primers used to qRT-PCR analysis in this study
Gene ID	Gene name	F-primer	R-primer
BnaA01g19090D	BnaTIFY02	GAAACAAAGAACATTCCCGTCA	GTCGTTGCAAAGATATCGTGAA
BnaA06g13250D	BnaTIFY21	CGGTGTGTGTGTTTAACTTCAT	GATTAGAAAACGCCGGAATCAA
BnaA08g01910D	BnaTIFY27	CTTGGTTTCTCTTGCTAATGGG	GGCCCACAGAAAAGATATTCA
BnaA09g44300D	BnaTIFY34	AAGTAGCACAAATGTACTCGGA	GCTGAATGACGAACTTATGCAT
BnaC01g22850D	BnaTIFY38	GTCGTTGCAAAGATATCGTGAA	TCAGATACATCTCCGAGCTAGA
BnaC01g41520D	BnaTIFY40	GATAACGCACATGATGATGGTC	TGCCACCTGATTATCTTCTGTT
BnaC04g22580D	BnaTIFY49	GTCACCATACCCAACCCGAG	AGGCAGCGTAGATGGAATCG
BnaC06g33640D	BnaTIFY59	CATGTGAACTTCCTATTGCGAG	CGTCACATATCAGCTGCTAAAC
BnaC09g43860D	BnaTIFY68	CTTCTGCTTCGCATACCTAAAC	GCCTTCTCCTGATCGTAACATA
EV116054	BnACTIN7	TGGGTTTGCTGGTGACGAT	TGCCTAGGACGACCAACAATACT
